# Supplementary material for: Climate and Land-Cover Change Impacts and Extinction Risk Assessment of Rare and Threatened Endemic Taxa of Chelmos-Vouraikos National Park (Peloponnese, Greece)
Source: Plants (Basel). 2022 Dec 15;11(24):3548. doi: 10.3390/plants11243548 (PMC9784511; doi:10.3390/plants11243548)
Supplement: Supplementary file 1 [file plants-11-03548-s001.zip]

Archive with 5 entries (5 files):
- Figures Legends -Supplementary.pdf
- Figure S1.png
- Figure S2.png
- Figure S3.png
- plants-1962776-supplementary Tables S1-S4.xlsx
