# Supplementary material for: Climate and Land-Cover Change Impacts and Extinction Risk Assessment of Rare and Threatened Endemic Taxa of Chelmos-Vouraikos National Park (Peloponnese, Greece)
Source: Plants (Basel). 2022 Dec 15;11(24):3548. doi: 10.3390/plants11243548 (PMC9784511; doi:10.3390/plants11243548)
Supplement: Supplementary file 1 [file plants-11-03548-s001.zip › plants-1962776-supplementary Tables S1-S4.xlsx]

## Sheet: Table legends
Table S1. Evaluation of models’ predictive performance via several discrimination (AUC, AUC-PR, TSS) and calibration [Brier score, Cohen’s kappa, Continuous Boyce Index (CBI), Somer’s D] metrics based on a repeated (10 times) split-sampling (calibration data: 80%; evaluation data: 20%) approach. EOO: Extent of Occurrence (in sq. km). PTNI: Potential Niche Truncation Index. LULC: land-use/land-cov…
Table S2. Variable importance for each of the taxa included in our analyses. LULC: land-use/land-cover. CC: the climate change model. CC-LULCCC: the climate change and land-cover/land-use change model. RCP: Representative Concentration Pathway. SSP: Shared Socioeconomic Pathway. AIT: Thornthwaite’s aridity index. BDOD: Bulk density of the fine earth fraction. C3: C3 grasses. CEC: Cation exchange …
Table S3. Proportion of potential area loss for each of the taxa included in our analyses for every time-period and climate change model/scenario. GCM: Global Circulation Model. RCP: Representative Concentration Pathway. SSP: Shared Socioeconomic Pathway. LULC: land-use/land-cover. CC: the climate change model. CC-LULCCC: the climate change and land-cover/land-use change model.
Table S4. The taxa included in our analyses, along with information on each taxon's extinction risk status for both IUCN Criteria A and B for every GCM/RCP and time-period combination. ERA: Extinction risk based on the IUCN Criterion A. ERB: Extinction risk based on the IUCN Criterion B. ERAB: Extinction risk based on both the IUCN Criteria A and B. GCM: Global Circulation Model. RCP: Representat…

## Sheet: Table S1
Taxon	AUC	AUC-PR	Brier	Kappa	SomersD	Sorensen	TSS	EOO	PNTI	Model	LULC scenario
Alchemilla aroanica	1	0.833333	1.8005e-22	1	1	0.8	1	285	0	CC	-
Bolanthus chelmicus subsp. chelmicus	1	0.8	3.61808e-21	1	1	0.801282	1	305	0	CC	-
Corydalis blanda subsp. oxelmannii	1	0.857143	6.49851e-22	1	1	0.800654	1	289	0.09	CC	-
Globularia stygia	1	0.888889	3.95552e-22	1	1	0.800395	1	303	0	CC	-
Polygala subuniflora	1	0.8	2.48316e-21	1	1	0.801282	1	275	0	CC	-
Silene conglomeratica	1	0.8	2.48316e-21	1	1	0.801282	1	312	0	CC	-
Valeriana crinii subsp. crinii	1	0.857143	9.55857e-22	1	1	0.800654	1	293	0	CC	-
Alchemilla aroanica	1	0.8	2.42463e-20	1	1	0.801163	1	285	0	CC-LULCC	SSP1 RCP26
Bolanthus chelmicus subsp. chelmicus	1	0.75	2.76843e-20	1	1	0.801255	1	305	0	CC-LULCC	SSP1 RCP26
Corydalis blanda subsp. oxelmannii	1	0.857143	3.11224e-20	1	1	0.801347	1	289	0.09	CC-LULCC	SSP1 RCP26
Globularia stygia	1	0.888889	3.45604e-20	1	1	0.80144	1	303	0	CC-LULCC	SSP1 RCP26
Polygala subuniflora	1	0.8	3.79984e-20	1	1	0.801532	1	275	0	CC-LULCC	SSP1 RCP26
Silene conglomeratica	1	0.75	4.14365e-20	1	1	0.801625	1	312	0	CC-LULCC	SSP1 RCP26
Valeriana crinii subsp. crinii	1	0.857143	4.48745e-20	1	1	0.801717	1	293	0	CC-LULCC	SSP1 RCP26
Alchemilla aroanica	1	0.8	4.83125e-20	1	1	0.80181	1	285	0	CC-LULCC	SSP3 RCP70
Bolanthus chelmicus subsp. chelmicus	1	0.75	5.17506e-20	1	1	0.801902	1	305	0	CC-LULCC	SSP3 RCP70
Corydalis blanda subsp. oxelmannii	1	0.857143	5.51886e-20	1	1	0.801995	1	289	0.09	CC-LULCC	SSP3 RCP70
Globularia stygia	1	0.888889	5.86266e-20	1	1	0.802087	1	303	0	CC-LULCC	SSP3 RCP70
Polygala subuniflora	1	0.8	6.20647e-20	1	1	0.80218	1	275	0	CC-LULCC	SSP3 RCP70
Silene conglomeratica	1	0.75	6.55027e-20	1	1	0.802272	1	312	0	CC-LULCC	SSP3 RCP70
Valeriana crinii subsp. crinii	1	0.857143	6.89407e-20	1	1	0.802365	1	293	0	CC-LULCC	SSP3 RCP70
Alchemilla aroanica	1	0.8	7.23788e-20	1	1	0.802457	1	285	0	CC-LULCC	SSP5 RCP85
Bolanthus chelmicus subsp. chelmicus	1	0.75	7.58168e-20	1	1	0.80255	1	305	0	CC-LULCC	SSP5 RCP85
Corydalis blanda subsp. oxelmannii	1	0.857143	7.92548e-20	1	1	0.802642	1	289	0.09	CC-LULCC	SSP5 RCP85
Globularia stygia	1	0.888889	8.26929e-20	1	1	0.802735	1	303	0	CC-LULCC	SSP5 RCP85
Polygala subuniflora	1	0.8	8.61309e-20	1	1	0.802827	1	275	0	CC-LULCC	SSP5 RCP85
Silene conglomeratica	1	0.75	8.95689e-20	1	1	0.80292	1	312	0	CC-LULCC	SSP5 RCP85
Valeriana crinii subsp. crinii	1	0.857143	9.3007e-20	1	1	0.803012	1	293	0	CC-LULCC	SSP5 RCP85

## Sheet: Table S2
Taxon	IV	Importance	Model	LULC scenario
Alchelmilla aroanica	BDOD	0.087395	CC	-
Alchelmilla aroanica	PWM	0.0831933	CC	-
Alchelmilla aroanica	AIT	0.0815126	CC	-
Alchelmilla aroanica	Sand	0.0781513	CC	-
Alchelmilla aroanica	TAR	0.0764706	CC	-
Alchelmilla aroanica	Slope	0.0764706	CC	-
Alchelmilla aroanica	OCS	0.0747899	CC	-
Alchelmilla aroanica	CEC	0.0689076	CC	-
Alchelmilla aroanica	SOC	0.0655462	CC	-
Alchelmilla aroanica	HLI	0.0638655	CC	-
Alchelmilla aroanica	Clay	0.0613445	CC	-
Alchelmilla aroanica	Silt	0.0596639	CC	-
Alchelmilla aroanica	TPI	0.0529412	CC	-
Alchelmilla aroanica	CFVO	0.0420168	CC	-
Alchelmilla aroanica	Aspect	0.0277311	CC	-
Bolanthus chelmicus subsp. chelmicus	Slope	0.0862069	CC	-
Bolanthus chelmicus subsp. chelmicus	CFVO	0.0854232	CC	-
Bolanthus chelmicus subsp. chelmicus	Clay	0.0846395	CC	-
Bolanthus chelmicus subsp. chelmicus	BDOD	0.0775862	CC	-
Bolanthus chelmicus subsp. chelmicus	PWM	0.0768025	CC	-
Bolanthus chelmicus subsp. chelmicus	Aspect	0.0713166	CC	-
Bolanthus chelmicus subsp. chelmicus	Sand	0.0713166	CC	-
Bolanthus chelmicus subsp. chelmicus	TAR	0.0681818	CC	-
Bolanthus chelmicus subsp. chelmicus	TPI	0.0658307	CC	-
Bolanthus chelmicus subsp. chelmicus	SOC	0.0634796	CC	-
Bolanthus chelmicus subsp. chelmicus	Silt	0.0595611	CC	-
Bolanthus chelmicus subsp. chelmicus	AIT	0.0595611	CC	-
Bolanthus chelmicus subsp. chelmicus	HLI	0.0532915	CC	-
Bolanthus chelmicus subsp. chelmicus	OCS	0.0438871	CC	-
Bolanthus chelmicus subsp. chelmicus	CEC	0.0329154	CC	-
Corydalis blanda subsp. oxelmannii	Clay	0.0829356	CC	-
Corydalis blanda subsp. oxelmannii	Sand	0.0829356	CC	-
Corydalis blanda subsp. oxelmannii	PWM	0.0811456	CC	-
Corydalis blanda subsp. oxelmannii	OCS	0.0781623	CC	-
Corydalis blanda subsp. oxelmannii	Silt	0.076969	CC	-
Corydalis blanda subsp. oxelmannii	CEC	0.0739857	CC	-
Corydalis blanda subsp. oxelmannii	Slope	0.0686158	CC	-
Corydalis blanda subsp. oxelmannii	TPI	0.0632458	CC	-
Corydalis blanda subsp. oxelmannii	AIT	0.0614558	CC	-
Corydalis blanda subsp. oxelmannii	BDOD	0.0608592	CC	-
Corydalis blanda subsp. oxelmannii	SOC	0.0566826	CC	-
Corydalis blanda subsp. oxelmannii	TAR	0.0560859	CC	-
Corydalis blanda subsp. oxelmannii	CFVO	0.0548926	CC	-
Corydalis blanda subsp. oxelmannii	HLI	0.052506	CC	-
Corydalis blanda subsp. oxelmannii	Aspect	0.0495227	CC	-
Globularia stygia	Clay	0.115861	CC	-
Globularia stygia	PWM	0.0892193	CC	-
Globularia stygia	AIT	0.0842627	CC	-
Globularia stygia	SOC	0.082404	CC	-
Globularia stygia	Silt	0.0786865	CC	-
Globularia stygia	HLI	0.0774473	CC	-
Globularia stygia	TPI	0.0650558	CC	-
Globularia stygia	OCS	0.0594796	CC	-
Globularia stygia	Aspect	0.05886	CC	-
Globularia stygia	Sand	0.0539033	CC	-
Globularia stygia	TAR	0.0532838	CC	-
Globularia stygia	CFVO	0.0526642	CC	-
Globularia stygia	Slope	0.0458488	CC	-
Globularia stygia	BDOD	0.0433705	CC	-
Globularia stygia	CEC	0.039653	CC	-
Polygala subuniflora	Clay	0.0925141	CC	-
Polygala subuniflora	SOC	0.0840395	CC	-
Polygala subuniflora	Silt	0.0762712	CC	-
Polygala subuniflora	CEC	0.0727401	CC	-
Polygala subuniflora	Sand	0.0713277	CC	-
Polygala subuniflora	Slope	0.0685028	CC	-
Polygala subuniflora	BDOD	0.0677966	CC	-
Polygala subuniflora	TAR	0.0642655	CC	-
Polygala subuniflora	AIT	0.0642655	CC	-
Polygala subuniflora	HLI	0.0642655	CC	-
Polygala subuniflora	Aspect	0.0621469	CC	-
Polygala subuniflora	OCS	0.0586158	CC	-
Polygala subuniflora	TPI	0.0572034	CC	-
Polygala subuniflora	PWM	0.0550847	CC	-
Polygala subuniflora	CFVO	0.0409605	CC	-
Silene conglomeratica	Slope	0.0811124	CC	-
Silene conglomeratica	TAR	0.0811124	CC	-
Silene conglomeratica	AIT	0.0811124	CC	-
Silene conglomeratica	TPI	0.071263	CC	-
Silene conglomeratica	PWM	0.066628	CC	-
Silene conglomeratica	BDOD	0.066628	CC	-
Silene conglomeratica	OCS	0.066628	CC	-
Silene conglomeratica	Aspect	0.0660487	CC	-
Silene conglomeratica	Sand	0.0660487	CC	-
Silene conglomeratica	CFVO	0.0648899	CC	-
Silene conglomeratica	Silt	0.0637312	CC	-
Silene conglomeratica	SOC	0.0631518	CC	-
Silene conglomeratica	HLI	0.0602549	CC	-
Silene conglomeratica	CEC	0.0573581	CC	-
Silene conglomeratica	Clay	0.0440324	CC	-
Valeriana crinii subsp. crinii	Sand	0.0967742	CC	-
Valeriana crinii subsp. crinii	BDOD	0.09319	CC	-
Valeriana crinii subsp. crinii	CEC	0.0905018	CC	-
Valeriana crinii subsp. crinii	SOC	0.0752688	CC	-
Valeriana crinii subsp. crinii	Slope	0.0689964	CC	-
Valeriana crinii subsp. crinii	HLI	0.0663082	CC	-
Valeriana crinii subsp. crinii	TPI	0.0636201	CC	-
Valeriana crinii subsp. crinii	Clay	0.0636201	CC	-
Valeriana crinii subsp. crinii	Silt	0.0636201	CC	-
Valeriana crinii subsp. crinii	TAR	0.062724	CC	-
Valeriana crinii subsp. crinii	OCS	0.0591398	CC	-
Valeriana crinii subsp. crinii	Aspect	0.0573477	CC	-
Valeriana crinii subsp. crinii	PWM	0.0546595	CC	-
Valeriana crinii subsp. crinii	AIT	0.0510753	CC	-
Valeriana crinii subsp. crinii	CFVO	0.0331541	CC	-
Alchelmilla aroanica	Sand	0.0758218	CC-LULCC	SSP1 RCP26
Alchelmilla aroanica	CEC	0.0710498	CC-LULCC	SSP1 RCP26
Alchelmilla aroanica	TPI	0.0662778	CC-LULCC	SSP1 RCP26
Alchelmilla aroanica	PWM	0.0636267	CC-LULCC	SSP1 RCP26
Alchelmilla aroanica	AIT	0.0620361	CC-LULCC	SSP1 RCP26
Alchelmilla aroanica	TAR	0.0599152	CC-LULCC	SSP1 RCP26
Alchelmilla aroanica	BDOD	0.0593849	CC-LULCC	SSP1 RCP26
Alchelmilla aroanica	Clay	0.0567338	CC-LULCC	SSP1 RCP26
Alchelmilla aroanica	HLI	0.0562036	CC-LULCC	SSP1 RCP26
Alchelmilla aroanica	SOC	0.0562036	CC-LULCC	SSP1 RCP26
Alchelmilla aroanica	Aspect	0.0551432	CC-LULCC	SSP1 RCP26
Alchelmilla aroanica	C3	0.0509014	CC-LULCC	SSP1 RCP26
Alchelmilla aroanica	CFVO	0.0503712	CC-LULCC	SSP1 RCP26
Alchelmilla aroanica	Slope	0.0498409	CC-LULCC	SSP1 RCP26
Alchelmilla aroanica	NLDET	0.0498409	CC-LULCC	SSP1 RCP26
Alchelmilla aroanica	Barren	0.0493107	CC-LULCC	SSP1 RCP26
Alchelmilla aroanica	OCS	0.0455992	CC-LULCC	SSP1 RCP26
Alchelmilla aroanica	Silt	0.0217391	CC-LULCC	SSP1 RCP26
Bolanthus chelmicus subsp. chelmicus	Clay	0.0880121	CC-LULCC	SSP1 RCP26
Bolanthus chelmicus subsp. chelmicus	OCS	0.0819423	CC-LULCC	SSP1 RCP26
Bolanthus chelmicus subsp. chelmicus	NLDET	0.0804249	CC-LULCC	SSP1 RCP26
Bolanthus chelmicus subsp. chelmicus	PWM	0.0796662	CC-LULCC	SSP1 RCP26
Bolanthus chelmicus subsp. chelmicus	AIT	0.0789074	CC-LULCC	SSP1 RCP26
Bolanthus chelmicus subsp. chelmicus	SOC	0.0789074	CC-LULCC	SSP1 RCP26
Bolanthus chelmicus subsp. chelmicus	Silt	0.0728376	CC-LULCC	SSP1 RCP26
Bolanthus chelmicus subsp. chelmicus	Aspect	0.0705615	CC-LULCC	SSP1 RCP26
Bolanthus chelmicus subsp. chelmicus	CFVO	0.0705615	CC-LULCC	SSP1 RCP26
Bolanthus chelmicus subsp. chelmicus	HLI	0.0591806	CC-LULCC	SSP1 RCP26
Bolanthus chelmicus subsp. chelmicus	TAR	0.0569044	CC-LULCC	SSP1 RCP26
Bolanthus chelmicus subsp. chelmicus	BDOD	0.0546282	CC-LULCC	SSP1 RCP26
Bolanthus chelmicus subsp. chelmicus	CEC	0.0477997	CC-LULCC	SSP1 RCP26
Bolanthus chelmicus subsp. chelmicus	Slope	0.0326252	CC-LULCC	SSP1 RCP26
Bolanthus chelmicus subsp. chelmicus	Sand	0.0242792	CC-LULCC	SSP1 RCP26
Bolanthus chelmicus subsp. chelmicus	TPI	0.0227618	CC-LULCC	SSP1 RCP26
Corydalis blanda subsp. oxelmannii	PWM	0.0677291	CC-LULCC	SSP1 RCP26
Corydalis blanda subsp. oxelmannii	Clay	0.0677291	CC-LULCC	SSP1 RCP26
Corydalis blanda subsp. oxelmannii	Sand	0.0677291	CC-LULCC	SSP1 RCP26
Corydalis blanda subsp. oxelmannii	CEC	0.0645418	CC-LULCC	SSP1 RCP26
Corydalis blanda subsp. oxelmannii	Silt	0.0645418	CC-LULCC	SSP1 RCP26
Corydalis blanda subsp. oxelmannii	OCS	0.0629482	CC-LULCC	SSP1 RCP26
Corydalis blanda subsp. oxelmannii	Barren	0.0601594	CC-LULCC	SSP1 RCP26
Corydalis blanda subsp. oxelmannii	TAR	0.0573705	CC-LULCC	SSP1 RCP26
Corydalis blanda subsp. oxelmannii	CFVO	0.0553785	CC-LULCC	SSP1 RCP26
Corydalis blanda subsp. oxelmannii	NLDET	0.0545817	CC-LULCC	SSP1 RCP26
Corydalis blanda subsp. oxelmannii	AIT	0.0525896	CC-LULCC	SSP1 RCP26
Corydalis blanda subsp. oxelmannii	HLI	0.0513944	CC-LULCC	SSP1 RCP26
Corydalis blanda subsp. oxelmannii	TPI	0.0501992	CC-LULCC	SSP1 RCP26
Corydalis blanda subsp. oxelmannii	BDOD	0.0478088	CC-LULCC	SSP1 RCP26
Corydalis blanda subsp. oxelmannii	SOC	0.047012	CC-LULCC	SSP1 RCP26
Corydalis blanda subsp. oxelmannii	Slope	0.0466135	CC-LULCC	SSP1 RCP26
Corydalis blanda subsp. oxelmannii	C3	0.0418327	CC-LULCC	SSP1 RCP26
Corydalis blanda subsp. oxelmannii	Aspect	0.0398406	CC-LULCC	SSP1 RCP26
Globularia stygia	PWM	0.0975965	CC-LULCC	SSP1 RCP26
Globularia stygia	Barren	0.0863074	CC-LULCC	SSP1 RCP26
Globularia stygia	Clay	0.0793882	CC-LULCC	SSP1 RCP26
Globularia stygia	NLDET	0.0630007	CC-LULCC	SSP1 RCP26
Globularia stygia	Silt	0.0626366	CC-LULCC	SSP1 RCP26
Globularia stygia	Sand	0.0513474	CC-LULCC	SSP1 RCP26
Globularia stygia	SOC	0.0509832	CC-LULCC	SSP1 RCP26
Globularia stygia	TAR	0.0498908	CC-LULCC	SSP1 RCP26
Globularia stygia	HLI	0.0491624	CC-LULCC	SSP1 RCP26
Globularia stygia	Urban	0.0480699	CC-LULCC	SSP1 RCP26
Globularia stygia	AIT	0.0458849	CC-LULCC	SSP1 RCP26
Globularia stygia	C3	0.0458849	CC-LULCC	SSP1 RCP26
Globularia stygia	CEC	0.0436999	CC-LULCC	SSP1 RCP26
Globularia stygia	CFVO	0.0411508	CC-LULCC	SSP1 RCP26
Globularia stygia	BDOD	0.0407866	CC-LULCC	SSP1 RCP26
Globularia stygia	Slope	0.0400583	CC-LULCC	SSP1 RCP26
Globularia stygia	OCS	0.0386016	CC-LULCC	SSP1 RCP26
Globularia stygia	TPI	0.0338674	CC-LULCC	SSP1 RCP26
Globularia stygia	Aspect	0.0316824	CC-LULCC	SSP1 RCP26
Polygala subuniflora	CEC	0.0884901	CC-LULCC	SSP1 RCP26
Polygala subuniflora	Sand	0.0810644	CC-LULCC	SSP1 RCP26
Polygala subuniflora	SOC	0.072401	CC-LULCC	SSP1 RCP26
Polygala subuniflora	Clay	0.0717822	CC-LULCC	SSP1 RCP26
Polygala subuniflora	Slope	0.0699257	CC-LULCC	SSP1 RCP26
Polygala subuniflora	BDOD	0.0686881	CC-LULCC	SSP1 RCP26
Polygala subuniflora	Aspect	0.0680693	CC-LULCC	SSP1 RCP26
Polygala subuniflora	PWM	0.0563119	CC-LULCC	SSP1 RCP26
Polygala subuniflora	AIT	0.0556931	CC-LULCC	SSP1 RCP26
Polygala subuniflora	CFVO	0.0513614	CC-LULCC	SSP1 RCP26
Polygala subuniflora	OCS	0.0507426	CC-LULCC	SSP1 RCP26
Polygala subuniflora	NLDET	0.0464109	CC-LULCC	SSP1 RCP26
Polygala subuniflora	C3	0.0457921	CC-LULCC	SSP1 RCP26
Polygala subuniflora	Silt	0.0445545	CC-LULCC	SSP1 RCP26
Polygala subuniflora	Barren	0.0433168	CC-LULCC	SSP1 RCP26
Polygala subuniflora	TPI	0.0303218	CC-LULCC	SSP1 RCP26
Polygala subuniflora	HLI	0.0284653	CC-LULCC	SSP1 RCP26
Polygala subuniflora	TAR	0.0266089	CC-LULCC	SSP1 RCP26
Silene conglomeratica	AIT	0.0656743	CC-LULCC	SSP1 RCP26
Silene conglomeratica	Aspect	0.0656743	CC-LULCC	SSP1 RCP26
Silene conglomeratica	CFVO	0.0656743	CC-LULCC	SSP1 RCP26
Silene conglomeratica	OCS	0.0656743	CC-LULCC	SSP1 RCP26
Silene conglomeratica	Sand	0.0656743	CC-LULCC	SSP1 RCP26
Silene conglomeratica	Silt	0.0656743	CC-LULCC	SSP1 RCP26
Silene conglomeratica	HLI	0.0652364	CC-LULCC	SSP1 RCP26
Silene conglomeratica	Clay	0.0643608	CC-LULCC	SSP1 RCP26
Silene conglomeratica	TPI	0.0634851	CC-LULCC	SSP1 RCP26
Silene conglomeratica	BDOD	0.0626095	CC-LULCC	SSP1 RCP26
Silene conglomeratica	PWM	0.0599825	CC-LULCC	SSP1 RCP26
Silene conglomeratica	CEC	0.0599825	CC-LULCC	SSP1 RCP26
Silene conglomeratica	SOC	0.0599825	CC-LULCC	SSP1 RCP26
Silene conglomeratica	NLDET	0.0582312	CC-LULCC	SSP1 RCP26
Silene conglomeratica	Slope	0.0573555	CC-LULCC	SSP1 RCP26
Silene conglomeratica	TAR	0.0547285	CC-LULCC	SSP1 RCP26
Valeriana crinii subsp. crinii	Sand	0.0844156	CC-LULCC	SSP1 RCP26
Valeriana crinii subsp. crinii	CEC	0.0836039	CC-LULCC	SSP1 RCP26
Valeriana crinii subsp. crinii	HLI	0.0803571	CC-LULCC	SSP1 RCP26
Valeriana crinii subsp. crinii	SOC	0.0746753	CC-LULCC	SSP1 RCP26
Valeriana crinii subsp. crinii	BDOD	0.0681818	CC-LULCC	SSP1 RCP26
Valeriana crinii subsp. crinii	C3	0.0616883	CC-LULCC	SSP1 RCP26
Valeriana crinii subsp. crinii	PWM	0.0600649	CC-LULCC	SSP1 RCP26
Valeriana crinii subsp. crinii	AIT	0.0535714	CC-LULCC	SSP1 RCP26
Valeriana crinii subsp. crinii	Silt	0.0519481	CC-LULCC	SSP1 RCP26
Valeriana crinii subsp. crinii	OCS	0.0511364	CC-LULCC	SSP1 RCP26
Valeriana crinii subsp. crinii	Barren	0.0511364	CC-LULCC	SSP1 RCP26
Valeriana crinii subsp. crinii	CFVO	0.049513	CC-LULCC	SSP1 RCP26
Valeriana crinii subsp. crinii	TAR	0.0487013	CC-LULCC	SSP1 RCP26
Valeriana crinii subsp. crinii	TPI	0.0462662	CC-LULCC	SSP1 RCP26
Valeriana crinii subsp. crinii	NLDET	0.0438312	CC-LULCC	SSP1 RCP26
Valeriana crinii subsp. crinii	Aspect	0.0381494	CC-LULCC	SSP1 RCP26
Valeriana crinii subsp. crinii	Clay	0.0340909	CC-LULCC	SSP1 RCP26
Valeriana crinii subsp. crinii	Slope	0.0186688	CC-LULCC	SSP1 RCP26
Alchelmilla aroanica	Sand	0.0758218	CC-LULCC	SSP3 RCP70
Alchelmilla aroanica	CEC	0.0710498	CC-LULCC	SSP3 RCP70
Alchelmilla aroanica	TPI	0.0662778	CC-LULCC	SSP3 RCP70
Alchelmilla aroanica	PWM	0.0636267	CC-LULCC	SSP3 RCP70
Alchelmilla aroanica	AIT	0.0620361	CC-LULCC	SSP3 RCP70
Alchelmilla aroanica	TAR	0.0599152	CC-LULCC	SSP3 RCP70
Alchelmilla aroanica	BDOD	0.0593849	CC-LULCC	SSP3 RCP70
Alchelmilla aroanica	Clay	0.0567338	CC-LULCC	SSP3 RCP70
Alchelmilla aroanica	HLI	0.0562036	CC-LULCC	SSP3 RCP70
Alchelmilla aroanica	SOC	0.0562036	CC-LULCC	SSP3 RCP70
Alchelmilla aroanica	Aspect	0.0551432	CC-LULCC	SSP3 RCP70
Alchelmilla aroanica	C3	0.0509014	CC-LULCC	SSP3 RCP70
Alchelmilla aroanica	CFVO	0.0503712	CC-LULCC	SSP3 RCP70
Alchelmilla aroanica	Slope	0.0498409	CC-LULCC	SSP3 RCP70
Alchelmilla aroanica	NLDET	0.0498409	CC-LULCC	SSP3 RCP70
Alchelmilla aroanica	Barren	0.0493107	CC-LULCC	SSP3 RCP70
Alchelmilla aroanica	OCS	0.0455992	CC-LULCC	SSP3 RCP70
Alchelmilla aroanica	Silt	0.0217391	CC-LULCC	SSP3 RCP70
Bolanthus chelmicus subsp. chelmicus	Clay	0.0880121	CC-LULCC	SSP3 RCP70
Bolanthus chelmicus subsp. chelmicus	OCS	0.0819423	CC-LULCC	SSP3 RCP70
Bolanthus chelmicus subsp. chelmicus	NLDET	0.0804249	CC-LULCC	SSP3 RCP70
Bolanthus chelmicus subsp. chelmicus	PWM	0.0796662	CC-LULCC	SSP3 RCP70
Bolanthus chelmicus subsp. chelmicus	AIT	0.0789074	CC-LULCC	SSP3 RCP70
Bolanthus chelmicus subsp. chelmicus	SOC	0.0789074	CC-LULCC	SSP3 RCP70
Bolanthus chelmicus subsp. chelmicus	Silt	0.0728376	CC-LULCC	SSP3 RCP70
Bolanthus chelmicus subsp. chelmicus	Aspect	0.0705615	CC-LULCC	SSP3 RCP70
Bolanthus chelmicus subsp. chelmicus	CFVO	0.0705615	CC-LULCC	SSP3 RCP70
Bolanthus chelmicus subsp. chelmicus	HLI	0.0591806	CC-LULCC	SSP3 RCP70
Bolanthus chelmicus subsp. chelmicus	TAR	0.0569044	CC-LULCC	SSP3 RCP70
Bolanthus chelmicus subsp. chelmicus	BDOD	0.0546282	CC-LULCC	SSP3 RCP70
Bolanthus chelmicus subsp. chelmicus	CEC	0.0477997	CC-LULCC	SSP3 RCP70
Bolanthus chelmicus subsp. chelmicus	Slope	0.0326252	CC-LULCC	SSP3 RCP70
Bolanthus chelmicus subsp. chelmicus	Sand	0.0242792	CC-LULCC	SSP3 RCP70
Bolanthus chelmicus subsp. chelmicus	TPI	0.0227618	CC-LULCC	SSP3 RCP70
Corydalis blanda subsp. oxelmannii	PWM	0.0677291	CC-LULCC	SSP3 RCP70
Corydalis blanda subsp. oxelmannii	Clay	0.0677291	CC-LULCC	SSP3 RCP70
Corydalis blanda subsp. oxelmannii	Sand	0.0677291	CC-LULCC	SSP3 RCP70
Corydalis blanda subsp. oxelmannii	CEC	0.0645418	CC-LULCC	SSP3 RCP70
Corydalis blanda subsp. oxelmannii	Silt	0.0645418	CC-LULCC	SSP3 RCP70
Corydalis blanda subsp. oxelmannii	OCS	0.0629482	CC-LULCC	SSP3 RCP70
Corydalis blanda subsp. oxelmannii	Barren	0.0601594	CC-LULCC	SSP3 RCP70
Corydalis blanda subsp. oxelmannii	TAR	0.0573705	CC-LULCC	SSP3 RCP70
Corydalis blanda subsp. oxelmannii	CFVO	0.0553785	CC-LULCC	SSP3 RCP70
Corydalis blanda subsp. oxelmannii	NLDET	0.0545817	CC-LULCC	SSP3 RCP70
Corydalis blanda subsp. oxelmannii	AIT	0.0525896	CC-LULCC	SSP3 RCP70
Corydalis blanda subsp. oxelmannii	HLI	0.0513944	CC-LULCC	SSP3 RCP70
Corydalis blanda subsp. oxelmannii	TPI	0.0501992	CC-LULCC	SSP3 RCP70
Corydalis blanda subsp. oxelmannii	BDOD	0.0478088	CC-LULCC	SSP3 RCP70
Corydalis blanda subsp. oxelmannii	SOC	0.047012	CC-LULCC	SSP3 RCP70
Corydalis blanda subsp. oxelmannii	Slope	0.0466135	CC-LULCC	SSP3 RCP70
Corydalis blanda subsp. oxelmannii	C3	0.0418327	CC-LULCC	SSP3 RCP70
Corydalis blanda subsp. oxelmannii	Aspect	0.0398406	CC-LULCC	SSP3 RCP70
Globularia stygia	PWM	0.0975965	CC-LULCC	SSP3 RCP70
Globularia stygia	Barren	0.0863074	CC-LULCC	SSP3 RCP70
Globularia stygia	Clay	0.0793882	CC-LULCC	SSP3 RCP70
Globularia stygia	NLDET	0.0630007	CC-LULCC	SSP3 RCP70
Globularia stygia	Silt	0.0626366	CC-LULCC	SSP3 RCP70
Globularia stygia	Sand	0.0513474	CC-LULCC	SSP3 RCP70
Globularia stygia	SOC	0.0509832	CC-LULCC	SSP3 RCP70
Globularia stygia	TAR	0.0498908	CC-LULCC	SSP3 RCP70
Globularia stygia	HLI	0.0491624	CC-LULCC	SSP3 RCP70
Globularia stygia	Urban	0.0480699	CC-LULCC	SSP3 RCP70
Globularia stygia	AIT	0.0458849	CC-LULCC	SSP3 RCP70
Globularia stygia	C3	0.0458849	CC-LULCC	SSP3 RCP70
Globularia stygia	CEC	0.0436999	CC-LULCC	SSP3 RCP70
Globularia stygia	CFVO	0.0411508	CC-LULCC	SSP3 RCP70
Globularia stygia	BDOD	0.0407866	CC-LULCC	SSP3 RCP70
Globularia stygia	Slope	0.0400583	CC-LULCC	SSP3 RCP70
Globularia stygia	OCS	0.0386016	CC-LULCC	SSP3 RCP70
Globularia stygia	TPI	0.0338674	CC-LULCC	SSP3 RCP70
Globularia stygia	Aspect	0.0316824	CC-LULCC	SSP3 RCP70
Polygala subuniflora	CEC	0.0884901	CC-LULCC	SSP3 RCP70
Polygala subuniflora	Sand	0.0810644	CC-LULCC	SSP3 RCP70
Polygala subuniflora	SOC	0.072401	CC-LULCC	SSP3 RCP70
Polygala subuniflora	Clay	0.0717822	CC-LULCC	SSP3 RCP70
Polygala subuniflora	Slope	0.0699257	CC-LULCC	SSP3 RCP70
Polygala subuniflora	BDOD	0.0686881	CC-LULCC	SSP3 RCP70
Polygala subuniflora	Aspect	0.0680693	CC-LULCC	SSP3 RCP70
Polygala subuniflora	PWM	0.0563119	CC-LULCC	SSP3 RCP70
Polygala subuniflora	AIT	0.0556931	CC-LULCC	SSP3 RCP70
Polygala subuniflora	CFVO	0.0513614	CC-LULCC	SSP3 RCP70
Polygala subuniflora	OCS	0.0507426	CC-LULCC	SSP3 RCP70
Polygala subuniflora	NLDET	0.0464109	CC-LULCC	SSP3 RCP70
Polygala subuniflora	C3	0.0457921	CC-LULCC	SSP3 RCP70
Polygala subuniflora	Silt	0.0445545	CC-LULCC	SSP3 RCP70
Polygala subuniflora	Barren	0.0433168	CC-LULCC	SSP3 RCP70
Polygala subuniflora	TPI	0.0303218	CC-LULCC	SSP3 RCP70
Polygala subuniflora	HLI	0.0284653	CC-LULCC	SSP3 RCP70
Polygala subuniflora	TAR	0.0266089	CC-LULCC	SSP3 RCP70
Silene conglomeratica	AIT	0.0656743	CC-LULCC	SSP3 RCP70
Silene conglomeratica	Aspect	0.0656743	CC-LULCC	SSP3 RCP70
Silene conglomeratica	CFVO	0.0656743	CC-LULCC	SSP3 RCP70
Silene conglomeratica	OCS	0.0656743	CC-LULCC	SSP3 RCP70
Silene conglomeratica	Sand	0.0656743	CC-LULCC	SSP3 RCP70
Silene conglomeratica	Silt	0.0656743	CC-LULCC	SSP3 RCP70
Silene conglomeratica	HLI	0.0652364	CC-LULCC	SSP3 RCP70
Silene conglomeratica	Clay	0.0643608	CC-LULCC	SSP3 RCP70
Silene conglomeratica	TPI	0.0634851	CC-LULCC	SSP3 RCP70
Silene conglomeratica	BDOD	0.0626095	CC-LULCC	SSP3 RCP70
Silene conglomeratica	PWM	0.0599825	CC-LULCC	SSP3 RCP70
Silene conglomeratica	CEC	0.0599825	CC-LULCC	SSP3 RCP70
Silene conglomeratica	SOC	0.0599825	CC-LULCC	SSP3 RCP70
Silene conglomeratica	NLDET	0.0582312	CC-LULCC	SSP3 RCP70
Silene conglomeratica	Slope	0.0573555	CC-LULCC	SSP3 RCP70
Silene conglomeratica	TAR	0.0547285	CC-LULCC	SSP3 RCP70
Valeriana crinii subsp. crinii	Sand	0.0844156	CC-LULCC	SSP3 RCP70
Valeriana crinii subsp. crinii	CEC	0.0836039	CC-LULCC	SSP3 RCP70
Valeriana crinii subsp. crinii	HLI	0.0803571	CC-LULCC	SSP3 RCP70
Valeriana crinii subsp. crinii	SOC	0.0746753	CC-LULCC	SSP3 RCP70
Valeriana crinii subsp. crinii	BDOD	0.0681818	CC-LULCC	SSP3 RCP70
Valeriana crinii subsp. crinii	C3	0.0616883	CC-LULCC	SSP3 RCP70
Valeriana crinii subsp. crinii	PWM	0.0600649	CC-LULCC	SSP3 RCP70
Valeriana crinii subsp. crinii	AIT	0.0535714	CC-LULCC	SSP3 RCP70
Valeriana crinii subsp. crinii	Silt	0.0519481	CC-LULCC	SSP3 RCP70
Valeriana crinii subsp. crinii	OCS	0.0511364	CC-LULCC	SSP3 RCP70
Valeriana crinii subsp. crinii	Barren	0.0511364	CC-LULCC	SSP3 RCP70
Valeriana crinii subsp. crinii	CFVO	0.049513	CC-LULCC	SSP3 RCP70
Valeriana crinii subsp. crinii	TAR	0.0487013	CC-LULCC	SSP3 RCP70
Valeriana crinii subsp. crinii	TPI	0.0462662	CC-LULCC	SSP3 RCP70
Valeriana crinii subsp. crinii	NLDET	0.0438312	CC-LULCC	SSP3 RCP70
Valeriana crinii subsp. crinii	Aspect	0.0381494	CC-LULCC	SSP3 RCP70
Valeriana crinii subsp. crinii	Clay	0.0340909	CC-LULCC	SSP3 RCP70
Valeriana crinii subsp. crinii	Slope	0.0186688	CC-LULCC	SSP3 RCP70
Alchelmilla aroanica	Sand	0.0758218	CC-LULCC	SSP5 RCP85
Alchelmilla aroanica	CEC	0.0710498	CC-LULCC	SSP5 RCP85
Alchelmilla aroanica	TPI	0.0662778	CC-LULCC	SSP5 RCP85
Alchelmilla aroanica	PWM	0.0636267	CC-LULCC	SSP5 RCP85
Alchelmilla aroanica	AIT	0.0620361	CC-LULCC	SSP5 RCP85
Alchelmilla aroanica	TAR	0.0599152	CC-LULCC	SSP5 RCP85
Alchelmilla aroanica	BDOD	0.0593849	CC-LULCC	SSP5 RCP85
Alchelmilla aroanica	Clay	0.0567338	CC-LULCC	SSP5 RCP85
Alchelmilla aroanica	HLI	0.0562036	CC-LULCC	SSP5 RCP85
Alchelmilla aroanica	SOC	0.0562036	CC-LULCC	SSP5 RCP85
Alchelmilla aroanica	Aspect	0.0551432	CC-LULCC	SSP5 RCP85
Alchelmilla aroanica	C3	0.0509014	CC-LULCC	SSP5 RCP85
Alchelmilla aroanica	CFVO	0.0503712	CC-LULCC	SSP5 RCP85
Alchelmilla aroanica	Slope	0.0498409	CC-LULCC	SSP5 RCP85
Alchelmilla aroanica	NLDET	0.0498409	CC-LULCC	SSP5 RCP85
Alchelmilla aroanica	Barren	0.0493107	CC-LULCC	SSP5 RCP85
Alchelmilla aroanica	OCS	0.0455992	CC-LULCC	SSP5 RCP85
Alchelmilla aroanica	Silt	0.0217391	CC-LULCC	SSP5 RCP85
Bolanthus chelmicus subsp. chelmicus	Clay	0.0880121	CC-LULCC	SSP5 RCP85
Bolanthus chelmicus subsp. chelmicus	OCS	0.0819423	CC-LULCC	SSP5 RCP85
Bolanthus chelmicus subsp. chelmicus	NLDET	0.0804249	CC-LULCC	SSP5 RCP85
Bolanthus chelmicus subsp. chelmicus	PWM	0.0796662	CC-LULCC	SSP5 RCP85
Bolanthus chelmicus subsp. chelmicus	AIT	0.0789074	CC-LULCC	SSP5 RCP85
Bolanthus chelmicus subsp. chelmicus	SOC	0.0789074	CC-LULCC	SSP5 RCP85
Bolanthus chelmicus subsp. chelmicus	Silt	0.0728376	CC-LULCC	SSP5 RCP85
Bolanthus chelmicus subsp. chelmicus	Aspect	0.0705615	CC-LULCC	SSP5 RCP85
Bolanthus chelmicus subsp. chelmicus	CFVO	0.0705615	CC-LULCC	SSP5 RCP85
Bolanthus chelmicus subsp. chelmicus	HLI	0.0591806	CC-LULCC	SSP5 RCP85
Bolanthus chelmicus subsp. chelmicus	TAR	0.0569044	CC-LULCC	SSP5 RCP85
Bolanthus chelmicus subsp. chelmicus	BDOD	0.0546282	CC-LULCC	SSP5 RCP85
Bolanthus chelmicus subsp. chelmicus	CEC	0.0477997	CC-LULCC	SSP5 RCP85
Bolanthus chelmicus subsp. chelmicus	Slope	0.0326252	CC-LULCC	SSP5 RCP85
Bolanthus chelmicus subsp. chelmicus	Sand	0.0242792	CC-LULCC	SSP5 RCP85
Bolanthus chelmicus subsp. chelmicus	TPI	0.0227618	CC-LULCC	SSP5 RCP85
Corydalis blanda subsp. oxelmannii	PWM	0.0677291	CC-LULCC	SSP5 RCP85
Corydalis blanda subsp. oxelmannii	Clay	0.0677291	CC-LULCC	SSP5 RCP85
Corydalis blanda subsp. oxelmannii	Sand	0.0677291	CC-LULCC	SSP5 RCP85
Corydalis blanda subsp. oxelmannii	CEC	0.0645418	CC-LULCC	SSP5 RCP85
Corydalis blanda subsp. oxelmannii	Silt	0.0645418	CC-LULCC	SSP5 RCP85
Corydalis blanda subsp. oxelmannii	OCS	0.0629482	CC-LULCC	SSP5 RCP85
Corydalis blanda subsp. oxelmannii	Barren	0.0601594	CC-LULCC	SSP5 RCP85
Corydalis blanda subsp. oxelmannii	TAR	0.0573705	CC-LULCC	SSP5 RCP85
Corydalis blanda subsp. oxelmannii	CFVO	0.0553785	CC-LULCC	SSP5 RCP85
Corydalis blanda subsp. oxelmannii	NLDET	0.0545817	CC-LULCC	SSP5 RCP85
Corydalis blanda subsp. oxelmannii	AIT	0.0525896	CC-LULCC	SSP5 RCP85
Corydalis blanda subsp. oxelmannii	HLI	0.0513944	CC-LULCC	SSP5 RCP85
Corydalis blanda subsp. oxelmannii	TPI	0.0501992	CC-LULCC	SSP5 RCP85
Corydalis blanda subsp. oxelmannii	BDOD	0.0478088	CC-LULCC	SSP5 RCP85
Corydalis blanda subsp. oxelmannii	SOC	0.047012	CC-LULCC	SSP5 RCP85
Corydalis blanda subsp. oxelmannii	Slope	0.0466135	CC-LULCC	SSP5 RCP85
Corydalis blanda subsp. oxelmannii	C3	0.0418327	CC-LULCC	SSP5 RCP85
Corydalis blanda subsp. oxelmannii	Aspect	0.0398406	CC-LULCC	SSP5 RCP85
Globularia stygia	PWM	0.0975965	CC-LULCC	SSP5 RCP85
Globularia stygia	Barren	0.0863074	CC-LULCC	SSP5 RCP85
Globularia stygia	Clay	0.0793882	CC-LULCC	SSP5 RCP85
Globularia stygia	NLDET	0.0630007	CC-LULCC	SSP5 RCP85
Globularia stygia	Silt	0.0626366	CC-LULCC	SSP5 RCP85
Globularia stygia	Sand	0.0513474	CC-LULCC	SSP5 RCP85
Globularia stygia	SOC	0.0509832	CC-LULCC	SSP5 RCP85
Globularia stygia	TAR	0.0498908	CC-LULCC	SSP5 RCP85
Globularia stygia	HLI	0.0491624	CC-LULCC	SSP5 RCP85
Globularia stygia	Urban	0.0480699	CC-LULCC	SSP5 RCP85
Globularia stygia	AIT	0.0458849	CC-LULCC	SSP5 RCP85
Globularia stygia	C3	0.0458849	CC-LULCC	SSP5 RCP85
Globularia stygia	CEC	0.0436999	CC-LULCC	SSP5 RCP85
Globularia stygia	CFVO	0.0411508	CC-LULCC	SSP5 RCP85
Globularia stygia	BDOD	0.0407866	CC-LULCC	SSP5 RCP85
Globularia stygia	Slope	0.0400583	CC-LULCC	SSP5 RCP85
Globularia stygia	OCS	0.0386016	CC-LULCC	SSP5 RCP85
Globularia stygia	TPI	0.0338674	CC-LULCC	SSP5 RCP85
Globularia stygia	Aspect	0.0316824	CC-LULCC	SSP5 RCP85
Polygala subuniflora	CEC	0.0884901	CC-LULCC	SSP5 RCP85
Polygala subuniflora	Sand	0.0810644	CC-LULCC	SSP5 RCP85
Polygala subuniflora	SOC	0.072401	CC-LULCC	SSP5 RCP85
Polygala subuniflora	Clay	0.0717822	CC-LULCC	SSP5 RCP85
Polygala subuniflora	Slope	0.0699257	CC-LULCC	SSP5 RCP85
Polygala subuniflora	BDOD	0.0686881	CC-LULCC	SSP5 RCP85
Polygala subuniflora	Aspect	0.0680693	CC-LULCC	SSP5 RCP85
Polygala subuniflora	PWM	0.0563119	CC-LULCC	SSP5 RCP85
Polygala subuniflora	AIT	0.0556931	CC-LULCC	SSP5 RCP85
Polygala subuniflora	CFVO	0.0513614	CC-LULCC	SSP5 RCP85
Polygala subuniflora	OCS	0.0507426	CC-LULCC	SSP5 RCP85
Polygala subuniflora	NLDET	0.0464109	CC-LULCC	SSP5 RCP85
Polygala subuniflora	C3	0.0457921	CC-LULCC	SSP5 RCP85
Polygala subuniflora	Silt	0.0445545	CC-LULCC	SSP5 RCP85
Polygala subuniflora	Barren	0.0433168	CC-LULCC	SSP5 RCP85
Polygala subuniflora	TPI	0.0303218	CC-LULCC	SSP5 RCP85
Polygala subuniflora	HLI	0.0284653	CC-LULCC	SSP5 RCP85
Polygala subuniflora	TAR	0.0266089	CC-LULCC	SSP5 RCP85
Silene conglomeratica	AIT	0.0656743	CC-LULCC	SSP5 RCP85
Silene conglomeratica	Aspect	0.0656743	CC-LULCC	SSP5 RCP85
Silene conglomeratica	CFVO	0.0656743	CC-LULCC	SSP5 RCP85
Silene conglomeratica	OCS	0.0656743	CC-LULCC	SSP5 RCP85
Silene conglomeratica	Sand	0.0656743	CC-LULCC	SSP5 RCP85
Silene conglomeratica	Silt	0.0656743	CC-LULCC	SSP5 RCP85
Silene conglomeratica	HLI	0.0652364	CC-LULCC	SSP5 RCP85
Silene conglomeratica	Clay	0.0643608	CC-LULCC	SSP5 RCP85
Silene conglomeratica	TPI	0.0634851	CC-LULCC	SSP5 RCP85
Silene conglomeratica	BDOD	0.0626095	CC-LULCC	SSP5 RCP85
Silene conglomeratica	PWM	0.0599825	CC-LULCC	SSP5 RCP85
Silene conglomeratica	CEC	0.0599825	CC-LULCC	SSP5 RCP85
Silene conglomeratica	SOC	0.0599825	CC-LULCC	SSP5 RCP85
Silene conglomeratica	NLDET	0.0582312	CC-LULCC	SSP5 RCP85
Silene conglomeratica	Slope	0.0573555	CC-LULCC	SSP5 RCP85
Silene conglomeratica	TAR	0.0547285	CC-LULCC	SSP5 RCP85
Valeriana crinii subsp. crinii	Sand	0.0844156	CC-LULCC	SSP5 RCP85
Valeriana crinii subsp. crinii	CEC	0.0836039	CC-LULCC	SSP5 RCP85
Valeriana crinii subsp. crinii	HLI	0.0803571	CC-LULCC	SSP5 RCP85
Valeriana crinii subsp. crinii	SOC	0.0746753	CC-LULCC	SSP5 RCP85
Valeriana crinii subsp. crinii	BDOD	0.0681818	CC-LULCC	SSP5 RCP85
Valeriana crinii subsp. crinii	C3	0.0616883	CC-LULCC	SSP5 RCP85
Valeriana crinii subsp. crinii	PWM	0.0600649	CC-LULCC	SSP5 RCP85
Valeriana crinii subsp. crinii	AIT	0.0535714	CC-LULCC	SSP5 RCP85
Valeriana crinii subsp. crinii	Silt	0.0519481	CC-LULCC	SSP5 RCP85
Valeriana crinii subsp. crinii	OCS	0.0511364	CC-LULCC	SSP5 RCP85
Valeriana crinii subsp. crinii	Barren	0.0511364	CC-LULCC	SSP5 RCP85
Valeriana crinii subsp. crinii	CFVO	0.049513	CC-LULCC	SSP5 RCP85
Valeriana crinii subsp. crinii	TAR	0.0487013	CC-LULCC	SSP5 RCP85
Valeriana crinii subsp. crinii	TPI	0.0462662	CC-LULCC	SSP5 RCP85
Valeriana crinii subsp. crinii	NLDET	0.0438312	CC-LULCC	SSP5 RCP85
Valeriana crinii subsp. crinii	Aspect	0.0381494	CC-LULCC	SSP5 RCP85
Valeriana crinii subsp. crinii	Clay	0.0340909	CC-LULCC	SSP5 RCP85
Valeriana crinii subsp. crinii	Slope	0.0186688	CC-LULCC	SSP5 RCP85

## Sheet: Table S3
Taxon	GCM	RCP	Period	%Area loss	Model	LULC scenario
Alchemilla aroanica	CCSM4	4.5	2020	-100	CC	-
Alchemilla aroanica	CCSM4	4.5	2050	-100	CC	-
Alchemilla aroanica	CCSM4	4.5	2080	-100	CC	-
Alchemilla aroanica	CCSM4	8.5	2020	-100	CC	-
Alchemilla aroanica	CCSM4	8.5	2050	-100	CC	-
Alchemilla aroanica	CCSM4	8.5	2080	-100	CC	-
Alchemilla aroanica	Ensemble	4.5	2020	-98.039	CC	-
Alchemilla aroanica	Ensemble	4.5	2050	-100	CC	-
Alchemilla aroanica	Ensemble	4.5	2080	-100	CC	-
Alchemilla aroanica	Ensemble	8.5	2020	-100	CC	-
Alchemilla aroanica	Ensemble	8.5	2050	-100	CC	-
Alchemilla aroanica	Ensemble	8.5	2080	-100	CC	-
Alchemilla aroanica	HadGEM2	4.5	2020	-100	CC	-
Alchemilla aroanica	HadGEM2	4.5	2050	-100	CC	-
Alchemilla aroanica	HadGEM2	4.5	2080	-100	CC	-
Alchemilla aroanica	HadGEM2	8.5	2020	-100	CC	-
Alchemilla aroanica	HadGEM2	8.5	2050	-100	CC	-
Alchemilla aroanica	HadGEM2	8.5	2080	-100	CC	-
Bolanthus chelmicus subsp. chelmicus	CCSM4	4.5	2020	-99.319	CC	-
Bolanthus chelmicus subsp. chelmicus	CCSM4	4.5	2050	-73.424	CC	-
Bolanthus chelmicus subsp. chelmicus	CCSM4	4.5	2080	-99.489	CC	-
Bolanthus chelmicus subsp. chelmicus	CCSM4	8.5	2020	-100	CC	-
Bolanthus chelmicus subsp. chelmicus	CCSM4	8.5	2050	-57.751	CC	-
Bolanthus chelmicus subsp. chelmicus	CCSM4	8.5	2080	-60.647	CC	-
Bolanthus chelmicus subsp. chelmicus	Ensemble	4.5	2020	-94.719	CC	-
Bolanthus chelmicus subsp. chelmicus	Ensemble	4.5	2050	-94.549	CC	-
Bolanthus chelmicus subsp. chelmicus	Ensemble	4.5	2080	-93.526	CC	-
Bolanthus chelmicus subsp. chelmicus	Ensemble	8.5	2020	-100	CC	-
Bolanthus chelmicus subsp. chelmicus	Ensemble	8.5	2050	-93.526	CC	-
Bolanthus chelmicus subsp. chelmicus	Ensemble	8.5	2080	-60.647	CC	-
Bolanthus chelmicus subsp. chelmicus	HadGEM2	4.5	2020	-100	CC	-
Bolanthus chelmicus subsp. chelmicus	HadGEM2	4.5	2050	-100	CC	-
Bolanthus chelmicus subsp. chelmicus	HadGEM2	4.5	2080	-99.489	CC	-
Bolanthus chelmicus subsp. chelmicus	HadGEM2	8.5	2020	-100	CC	-
Bolanthus chelmicus subsp. chelmicus	HadGEM2	8.5	2050	-62.692	CC	-
Bolanthus chelmicus subsp. chelmicus	HadGEM2	8.5	2080	-99.489	CC	-
Corydalis blanda subsp. oxelmannii	CCSM4	4.5	2020	-96.815	CC	-
Corydalis blanda subsp. oxelmannii	CCSM4	4.5	2050	-98.408	CC	-
Corydalis blanda subsp. oxelmannii	CCSM4	4.5	2080	-86.624	CC	-
Corydalis blanda subsp. oxelmannii	CCSM4	8.5	2020	-42.675	CC	-
Corydalis blanda subsp. oxelmannii	CCSM4	8.5	2050	-99.682	CC	-
Corydalis blanda subsp. oxelmannii	CCSM4	8.5	2080	-99.682	CC	-
Corydalis blanda subsp. oxelmannii	Ensemble	4.5	2020	-99.363	CC	-
Corydalis blanda subsp. oxelmannii	Ensemble	4.5	2050	-99.682	CC	-
Corydalis blanda subsp. oxelmannii	Ensemble	4.5	2080	-99.363	CC	-
Corydalis blanda subsp. oxelmannii	Ensemble	8.5	2020	-73.567	CC	-
Corydalis blanda subsp. oxelmannii	Ensemble	8.5	2050	-99.363	CC	-
Corydalis blanda subsp. oxelmannii	Ensemble	8.5	2080	-99.682	CC	-
Corydalis blanda subsp. oxelmannii	HadGEM2	4.5	2020	-42.994	CC	-
Corydalis blanda subsp. oxelmannii	HadGEM2	4.5	2050	-44.268	CC	-
Corydalis blanda subsp. oxelmannii	HadGEM2	4.5	2080	-93.312	CC	-
Corydalis blanda subsp. oxelmannii	HadGEM2	8.5	2020	-42.994	CC	-
Corydalis blanda subsp. oxelmannii	HadGEM2	8.5	2050	-99.682	CC	-
Corydalis blanda subsp. oxelmannii	HadGEM2	8.5	2080	-86.624	CC	-
Globularia stygia	CCSM4	4.5	2020	-87.711	CC	-
Globularia stygia	CCSM4	4.5	2050	-90.783	CC	-
Globularia stygia	CCSM4	4.5	2080	-97.542	CC	-
Globularia stygia	CCSM4	8.5	2020	-66.359	CC	-
Globularia stygia	CCSM4	8.5	2050	-100	CC	-
Globularia stygia	CCSM4	8.5	2080	-100	CC	-
Globularia stygia	Ensemble	4.5	2020	-31.797	CC	-
Globularia stygia	Ensemble	4.5	2050	-98.31	CC	-
Globularia stygia	Ensemble	4.5	2080	-98.925	CC	-
Globularia stygia	Ensemble	8.5	2020	-88.326	CC	-
Globularia stygia	Ensemble	8.5	2050	-100	CC	-
Globularia stygia	Ensemble	8.5	2080	-100	CC	-
Globularia stygia	HadGEM2	4.5	2020	-77.419	CC	-
Globularia stygia	HadGEM2	4.5	2050	-81.26	CC	-
Globularia stygia	HadGEM2	4.5	2080	-99.539	CC	-
Globularia stygia	HadGEM2	8.5	2020	-64.516	CC	-
Globularia stygia	HadGEM2	8.5	2050	-100	CC	-
Globularia stygia	HadGEM2	8.5	2080	-97.696	CC	-
Polygala subuniflora	CCSM4	4.5	2020	-84.898	CC	-
Polygala subuniflora	CCSM4	4.5	2050	-95.102	CC	-
Polygala subuniflora	CCSM4	4.5	2080	-94.694	CC	-
Polygala subuniflora	CCSM4	8.5	2020	-62.449	CC	-
Polygala subuniflora	CCSM4	8.5	2050	-95.102	CC	-
Polygala subuniflora	CCSM4	8.5	2080	-95.102	CC	-
Polygala subuniflora	Ensemble	4.5	2020	-85.306	CC	-
Polygala subuniflora	Ensemble	4.5	2050	-93.469	CC	-
Polygala subuniflora	Ensemble	4.5	2080	-93.469	CC	-
Polygala subuniflora	Ensemble	8.5	2020	-90.204	CC	-
Polygala subuniflora	Ensemble	8.5	2050	-93.469	CC	-
Polygala subuniflora	Ensemble	8.5	2080	-95.102	CC	-
Polygala subuniflora	HadGEM2	4.5	2020	-62.857	CC	-
Polygala subuniflora	HadGEM2	4.5	2050	-69.796	CC	-
Polygala subuniflora	HadGEM2	4.5	2080	-95.102	CC	-
Polygala subuniflora	HadGEM2	8.5	2020	-62.449	CC	-
Polygala subuniflora	HadGEM2	8.5	2050	-95.102	CC	-
Polygala subuniflora	HadGEM2	8.5	2080	-94.694	CC	-
Silene conglomeratica	CCSM4	4.5	2020	-100	CC	-
Silene conglomeratica	CCSM4	4.5	2050	-100	CC	-
Silene conglomeratica	CCSM4	4.5	2080	-100	CC	-
Silene conglomeratica	CCSM4	8.5	2020	-100	CC	-
Silene conglomeratica	CCSM4	8.5	2050	-100	CC	-
Silene conglomeratica	CCSM4	8.5	2080	-100	CC	-
Silene conglomeratica	Ensemble	4.5	2020	-100	CC	-
Silene conglomeratica	Ensemble	4.5	2050	-100	CC	-
Silene conglomeratica	Ensemble	4.5	2080	-100	CC	-
Silene conglomeratica	Ensemble	8.5	2020	-100	CC	-
Silene conglomeratica	Ensemble	8.5	2050	-100	CC	-
Silene conglomeratica	Ensemble	8.5	2080	-100	CC	-
Silene conglomeratica	HadGEM2	4.5	2020	-100	CC	-
Silene conglomeratica	HadGEM2	4.5	2050	-100	CC	-
Silene conglomeratica	HadGEM2	4.5	2080	-100	CC	-
Silene conglomeratica	HadGEM2	8.5	2020	-100	CC	-
Silene conglomeratica	HadGEM2	8.5	2050	-100	CC	-
Silene conglomeratica	HadGEM2	8.5	2080	-100	CC	-
Valeriana crinii subsp. crinii	CCSM4	4.5	2020	-92.593	CC	-
Valeriana crinii subsp. crinii	CCSM4	4.5	2050	-96.296	CC	-
Valeriana crinii subsp. crinii	CCSM4	4.5	2080	-100	CC	-
Valeriana crinii subsp. crinii	CCSM4	8.5	2020	-100	CC	-
Valeriana crinii subsp. crinii	CCSM4	8.5	2050	-100	CC	-
Valeriana crinii subsp. crinii	CCSM4	8.5	2080	-100	CC	-
Valeriana crinii subsp. crinii	Ensemble	4.5	2020	-81.481	CC	-
Valeriana crinii subsp. crinii	Ensemble	4.5	2050	-100	CC	-
Valeriana crinii subsp. crinii	Ensemble	4.5	2080	-100	CC	-
Valeriana crinii subsp. crinii	Ensemble	8.5	2020	-100	CC	-
Valeriana crinii subsp. crinii	Ensemble	8.5	2050	-100	CC	-
Valeriana crinii subsp. crinii	Ensemble	8.5	2080	-100	CC	-
Valeriana crinii subsp. crinii	HadGEM2	4.5	2020	-100	CC	-
Valeriana crinii subsp. crinii	HadGEM2	4.5	2050	-100	CC	-
Valeriana crinii subsp. crinii	HadGEM2	4.5	2080	-100	CC	-
Valeriana crinii subsp. crinii	HadGEM2	8.5	2020	-100	CC	-
Valeriana crinii subsp. crinii	HadGEM2	8.5	2050	-100	CC	-
Valeriana crinii subsp. crinii	HadGEM2	8.5	2080	-100	CC	-
Alchemilla aroanica	CCSM4	4.5	2020	-17.791	CC-LULCC	SSP1 RCP26
Alchemilla aroanica	CCSM4	4.5	2050	-17.791	CC-LULCC	SSP1 RCP26
Alchemilla aroanica	CCSM4	4.5	2080	-16.488	CC-LULCC	SSP1 RCP26
Alchemilla aroanica	CCSM4	8.5	2020	-47.929	CC-LULCC	SSP1 RCP26
Alchemilla aroanica	CCSM4	8.5	2050	-47.929	CC-LULCC	SSP1 RCP26
Alchemilla aroanica	CCSM4	8.5	2080	-71.472	CC-LULCC	SSP1 RCP26
Alchemilla aroanica	Ensemble	4.5	2020	-34.816	CC-LULCC	SSP1 RCP26
Alchemilla aroanica	Ensemble	4.5	2050	-22.623	CC-LULCC	SSP1 RCP26
Alchemilla aroanica	Ensemble	4.5	2080	-32.362	CC-LULCC	SSP1 RCP26
Alchemilla aroanica	Ensemble	8.5	2020	-26.84	CC-LULCC	SSP1 RCP26
Alchemilla aroanica	Ensemble	8.5	2050	-26.84	CC-LULCC	SSP1 RCP26
Alchemilla aroanica	Ensemble	8.5	2080	-73.313	CC-LULCC	SSP1 RCP26
Alchemilla aroanica	HadGEM2	4.5	2020	-26.38	CC-LULCC	SSP1 RCP26
Alchemilla aroanica	HadGEM2	4.5	2050	-23.466	CC-LULCC	SSP1 RCP26
Alchemilla aroanica	HadGEM2	4.5	2080	-25.46	CC-LULCC	SSP1 RCP26
Alchemilla aroanica	HadGEM2	8.5	2020	-31.518	CC-LULCC	SSP1 RCP26
Alchemilla aroanica	HadGEM2	8.5	2050	-31.518	CC-LULCC	SSP1 RCP26
Alchemilla aroanica	HadGEM2	8.5	2080	-34.433	CC-LULCC	SSP1 RCP26
Bolanthus chelmicus subsp. chelmicus	CCSM4	4.5	2020	-70.615	CC-LULCC	SSP1 RCP26
Bolanthus chelmicus subsp. chelmicus	CCSM4	4.5	2050	-69.476	CC-LULCC	SSP1 RCP26
Bolanthus chelmicus subsp. chelmicus	CCSM4	4.5	2080	-70.615	CC-LULCC	SSP1 RCP26
Bolanthus chelmicus subsp. chelmicus	CCSM4	8.5	2020	-70.615	CC-LULCC	SSP1 RCP26
Bolanthus chelmicus subsp. chelmicus	CCSM4	8.5	2050	-54.897	CC-LULCC	SSP1 RCP26
Bolanthus chelmicus subsp. chelmicus	CCSM4	8.5	2080	-68.793	CC-LULCC	SSP1 RCP26
Bolanthus chelmicus subsp. chelmicus	Ensemble	4.5	2020	-70.615	CC-LULCC	SSP1 RCP26
Bolanthus chelmicus subsp. chelmicus	Ensemble	4.5	2050	-70.615	CC-LULCC	SSP1 RCP26
Bolanthus chelmicus subsp. chelmicus	Ensemble	4.5	2080	-70.615	CC-LULCC	SSP1 RCP26
Bolanthus chelmicus subsp. chelmicus	Ensemble	8.5	2020	-70.615	CC-LULCC	SSP1 RCP26
Bolanthus chelmicus subsp. chelmicus	Ensemble	8.5	2050	-70.615	CC-LULCC	SSP1 RCP26
Bolanthus chelmicus subsp. chelmicus	Ensemble	8.5	2080	-68.793	CC-LULCC	SSP1 RCP26
Bolanthus chelmicus subsp. chelmicus	HadGEM2	4.5	2020	-70.615	CC-LULCC	SSP1 RCP26
Bolanthus chelmicus subsp. chelmicus	HadGEM2	4.5	2050	-70.615	CC-LULCC	SSP1 RCP26
Bolanthus chelmicus subsp. chelmicus	HadGEM2	4.5	2080	-70.615	CC-LULCC	SSP1 RCP26
Bolanthus chelmicus subsp. chelmicus	HadGEM2	8.5	2020	-70.615	CC-LULCC	SSP1 RCP26
Bolanthus chelmicus subsp. chelmicus	HadGEM2	8.5	2050	-56.036	CC-LULCC	SSP1 RCP26
Bolanthus chelmicus subsp. chelmicus	HadGEM2	8.5	2080	-70.615	CC-LULCC	SSP1 RCP26
Corydalis blanda subsp. oxelmannii	CCSM4	4.5	2020	-56.164	CC-LULCC	SSP1 RCP26
Corydalis blanda subsp. oxelmannii	CCSM4	4.5	2050	-56.164	CC-LULCC	SSP1 RCP26
Corydalis blanda subsp. oxelmannii	CCSM4	4.5	2080	-52.055	CC-LULCC	SSP1 RCP26
Corydalis blanda subsp. oxelmannii	CCSM4	8.5	2020	-56.164	CC-LULCC	SSP1 RCP26
Corydalis blanda subsp. oxelmannii	CCSM4	8.5	2050	-56.164	CC-LULCC	SSP1 RCP26
Corydalis blanda subsp. oxelmannii	CCSM4	8.5	2080	-56.164	CC-LULCC	SSP1 RCP26
Corydalis blanda subsp. oxelmannii	Ensemble	4.5	2020	-54.795	CC-LULCC	SSP1 RCP26
Corydalis blanda subsp. oxelmannii	Ensemble	4.5	2050	-54.795	CC-LULCC	SSP1 RCP26
Corydalis blanda subsp. oxelmannii	Ensemble	4.5	2080	-54.795	CC-LULCC	SSP1 RCP26
Corydalis blanda subsp. oxelmannii	Ensemble	8.5	2020	-54.795	CC-LULCC	SSP1 RCP26
Corydalis blanda subsp. oxelmannii	Ensemble	8.5	2050	-54.795	CC-LULCC	SSP1 RCP26
Corydalis blanda subsp. oxelmannii	Ensemble	8.5	2080	-57.534	CC-LULCC	SSP1 RCP26
Corydalis blanda subsp. oxelmannii	HadGEM2	4.5	2020	-12.329	CC-LULCC	SSP1 RCP26
Corydalis blanda subsp. oxelmannii	HadGEM2	4.5	2050	-12.329	CC-LULCC	SSP1 RCP26
Corydalis blanda subsp. oxelmannii	HadGEM2	4.5	2080	-53.425	CC-LULCC	SSP1 RCP26
Corydalis blanda subsp. oxelmannii	HadGEM2	8.5	2020	-56.164	CC-LULCC	SSP1 RCP26
Corydalis blanda subsp. oxelmannii	HadGEM2	8.5	2050	-56.164	CC-LULCC	SSP1 RCP26
Corydalis blanda subsp. oxelmannii	HadGEM2	8.5	2080	-52.055	CC-LULCC	SSP1 RCP26
Globularia stygia	CCSM4	4.5	2020	-13.087	CC-LULCC	SSP1 RCP26
Globularia stygia	CCSM4	4.5	2050	-16.782	CC-LULCC	SSP1 RCP26
Globularia stygia	CCSM4	4.5	2080	-27.042	CC-LULCC	SSP1 RCP26
Globularia stygia	CCSM4	8.5	2020	-9.504	CC-LULCC	SSP1 RCP26
Globularia stygia	CCSM4	8.5	2050	-48.52	CC-LULCC	SSP1 RCP26
Globularia stygia	CCSM4	8.5	2080	-73.581	CC-LULCC	SSP1 RCP26
Globularia stygia	Ensemble	4.5	2020	-10.038	CC-LULCC	SSP1 RCP26
Globularia stygia	Ensemble	4.5	2050	-17.561	CC-LULCC	SSP1 RCP26
Globularia stygia	Ensemble	4.5	2080	-31.137	CC-LULCC	SSP1 RCP26
Globularia stygia	Ensemble	8.5	2020	-9.659	CC-LULCC	SSP1 RCP26
Globularia stygia	Ensemble	8.5	2050	-20.365	CC-LULCC	SSP1 RCP26
Globularia stygia	Ensemble	8.5	2080	-74.939	CC-LULCC	SSP1 RCP26
Globularia stygia	HadGEM2	4.5	2020	-7.612	CC-LULCC	SSP1 RCP26
Globularia stygia	HadGEM2	4.5	2050	-18.206	CC-LULCC	SSP1 RCP26
Globularia stygia	HadGEM2	4.5	2080	-30.024	CC-LULCC	SSP1 RCP26
Globularia stygia	HadGEM2	8.5	2020	-7.434	CC-LULCC	SSP1 RCP26
Globularia stygia	HadGEM2	8.5	2050	-27.532	CC-LULCC	SSP1 RCP26
Globularia stygia	HadGEM2	8.5	2080	-32.606	CC-LULCC	SSP1 RCP26
Polygala subuniflora	CCSM4	4.5	2020	-34.058	CC-LULCC	SSP1 RCP26
Polygala subuniflora	CCSM4	4.5	2050	-13.043	CC-LULCC	SSP1 RCP26
Polygala subuniflora	CCSM4	4.5	2080	-13.225	CC-LULCC	SSP1 RCP26
Polygala subuniflora	CCSM4	8.5	2020	-46.014	CC-LULCC	SSP1 RCP26
Polygala subuniflora	CCSM4	8.5	2050	-46.196	CC-LULCC	SSP1 RCP26
Polygala subuniflora	CCSM4	8.5	2080	-80.616	CC-LULCC	SSP1 RCP26
Polygala subuniflora	Ensemble	4.5	2020	-46.014	CC-LULCC	SSP1 RCP26
Polygala subuniflora	Ensemble	4.5	2050	-31.703	CC-LULCC	SSP1 RCP26
Polygala subuniflora	Ensemble	4.5	2080	-43.841	CC-LULCC	SSP1 RCP26
Polygala subuniflora	Ensemble	8.5	2020	-41.667	CC-LULCC	SSP1 RCP26
Polygala subuniflora	Ensemble	8.5	2050	-37.5	CC-LULCC	SSP1 RCP26
Polygala subuniflora	Ensemble	8.5	2080	-82.971	CC-LULCC	SSP1 RCP26
Polygala subuniflora	HadGEM2	4.5	2020	-30.435	CC-LULCC	SSP1 RCP26
Polygala subuniflora	HadGEM2	4.5	2050	-32.79	CC-LULCC	SSP1 RCP26
Polygala subuniflora	HadGEM2	4.5	2080	-26.993	CC-LULCC	SSP1 RCP26
Polygala subuniflora	HadGEM2	8.5	2020	-23.188	CC-LULCC	SSP1 RCP26
Polygala subuniflora	HadGEM2	8.5	2050	-39.493	CC-LULCC	SSP1 RCP26
Polygala subuniflora	HadGEM2	8.5	2080	-50.543	CC-LULCC	SSP1 RCP26
Silene conglomeratica	CCSM4	4.5	2020	-65.455	CC-LULCC	SSP1 RCP26
Silene conglomeratica	CCSM4	4.5	2050	-34.545	CC-LULCC	SSP1 RCP26
Silene conglomeratica	CCSM4	4.5	2080	-67.273	CC-LULCC	SSP1 RCP26
Silene conglomeratica	CCSM4	8.5	2020	-74.545	CC-LULCC	SSP1 RCP26
Silene conglomeratica	CCSM4	8.5	2050	0	CC-LULCC	SSP1 RCP26
Silene conglomeratica	CCSM4	8.5	2080	0	CC-LULCC	SSP1 RCP26
Silene conglomeratica	Ensemble	4.5	2020	-65.455	CC-LULCC	SSP1 RCP26
Silene conglomeratica	Ensemble	4.5	2050	-65.455	CC-LULCC	SSP1 RCP26
Silene conglomeratica	Ensemble	4.5	2080	-65.455	CC-LULCC	SSP1 RCP26
Silene conglomeratica	Ensemble	8.5	2020	-65.455	CC-LULCC	SSP1 RCP26
Silene conglomeratica	Ensemble	8.5	2050	-65.455	CC-LULCC	SSP1 RCP26
Silene conglomeratica	Ensemble	8.5	2080	0	CC-LULCC	SSP1 RCP26
Silene conglomeratica	HadGEM2	4.5	2020	-74.545	CC-LULCC	SSP1 RCP26
Silene conglomeratica	HadGEM2	4.5	2050	-74.545	CC-LULCC	SSP1 RCP26
Silene conglomeratica	HadGEM2	4.5	2080	-65.455	CC-LULCC	SSP1 RCP26
Silene conglomeratica	HadGEM2	8.5	2020	-74.545	CC-LULCC	SSP1 RCP26
Silene conglomeratica	HadGEM2	8.5	2050	-27.273	CC-LULCC	SSP1 RCP26
Silene conglomeratica	HadGEM2	8.5	2080	-65.455	CC-LULCC	SSP1 RCP26
Valeriana crinii subsp. crinii	CCSM4	4.5	2020	0	CC-LULCC	SSP1 RCP26
Valeriana crinii subsp. crinii	CCSM4	4.5	2050	0	CC-LULCC	SSP1 RCP26
Valeriana crinii subsp. crinii	CCSM4	4.5	2080	0	CC-LULCC	SSP1 RCP26
Valeriana crinii subsp. crinii	CCSM4	8.5	2020	0	CC-LULCC	SSP1 RCP26
Valeriana crinii subsp. crinii	CCSM4	8.5	2050	0	CC-LULCC	SSP1 RCP26
Valeriana crinii subsp. crinii	CCSM4	8.5	2080	0	CC-LULCC	SSP1 RCP26
Valeriana crinii subsp. crinii	Ensemble	4.5	2020	0	CC-LULCC	SSP1 RCP26
Valeriana crinii subsp. crinii	Ensemble	4.5	2050	0	CC-LULCC	SSP1 RCP26
Valeriana crinii subsp. crinii	Ensemble	4.5	2080	0	CC-LULCC	SSP1 RCP26
Valeriana crinii subsp. crinii	Ensemble	8.5	2020	0	CC-LULCC	SSP1 RCP26
Valeriana crinii subsp. crinii	Ensemble	8.5	2050	0	CC-LULCC	SSP1 RCP26
Valeriana crinii subsp. crinii	Ensemble	8.5	2080	0	CC-LULCC	SSP1 RCP26
Valeriana crinii subsp. crinii	HadGEM2	4.5	2020	0	CC-LULCC	SSP1 RCP26
Valeriana crinii subsp. crinii	HadGEM2	4.5	2050	0	CC-LULCC	SSP1 RCP26
Valeriana crinii subsp. crinii	HadGEM2	4.5	2080	0	CC-LULCC	SSP1 RCP26
Valeriana crinii subsp. crinii	HadGEM2	8.5	2020	0	CC-LULCC	SSP1 RCP26
Valeriana crinii subsp. crinii	HadGEM2	8.5	2050	0	CC-LULCC	SSP1 RCP26
Valeriana crinii subsp. crinii	HadGEM2	8.5	2080	0	CC-LULCC	SSP1 RCP26
Alchemilla aroanica	CCSM4	4.5	2020	0	CC-LULCC	SSP3 RCP70
Alchemilla aroanica	CCSM4	4.5	2050	-20.552	CC-LULCC	SSP3 RCP70
Alchemilla aroanica	CCSM4	4.5	2080	-14.187	CC-LULCC	SSP3 RCP70
Alchemilla aroanica	CCSM4	8.5	2020	-50.69	CC-LULCC	SSP3 RCP70
Alchemilla aroanica	CCSM4	8.5	2050	-50.69	CC-LULCC	SSP3 RCP70
Alchemilla aroanica	CCSM4	8.5	2080	-66.258	CC-LULCC	SSP3 RCP70
Alchemilla aroanica	Ensemble	4.5	2020	-28.221	CC-LULCC	SSP3 RCP70
Alchemilla aroanica	Ensemble	4.5	2050	-29.064	CC-LULCC	SSP3 RCP70
Alchemilla aroanica	Ensemble	4.5	2080	-26.764	CC-LULCC	SSP3 RCP70
Alchemilla aroanica	Ensemble	8.5	2020	-32.362	CC-LULCC	SSP3 RCP70
Alchemilla aroanica	Ensemble	8.5	2050	-32.362	CC-LULCC	SSP3 RCP70
Alchemilla aroanica	Ensemble	8.5	2080	-68.558	CC-LULCC	SSP3 RCP70
Alchemilla aroanica	HadGEM2	4.5	2020	-20.245	CC-LULCC	SSP3 RCP70
Alchemilla aroanica	HadGEM2	4.5	2050	-28.144	CC-LULCC	SSP3 RCP70
Alchemilla aroanica	HadGEM2	4.5	2080	-21.856	CC-LULCC	SSP3 RCP70
Alchemilla aroanica	HadGEM2	8.5	2020	-37.04	CC-LULCC	SSP3 RCP70
Alchemilla aroanica	HadGEM2	8.5	2050	-37.04	CC-LULCC	SSP3 RCP70
Alchemilla aroanica	HadGEM2	8.5	2080	-28.451	CC-LULCC	SSP3 RCP70
Bolanthus chelmicus subsp. chelmicus	CCSM4	4.5	2020	-70.615	CC-LULCC	SSP3 RCP70
Bolanthus chelmicus subsp. chelmicus	CCSM4	4.5	2050	-69.476	CC-LULCC	SSP3 RCP70
Bolanthus chelmicus subsp. chelmicus	CCSM4	4.5	2080	-70.615	CC-LULCC	SSP3 RCP70
Bolanthus chelmicus subsp. chelmicus	CCSM4	8.5	2020	-70.615	CC-LULCC	SSP3 RCP70
Bolanthus chelmicus subsp. chelmicus	CCSM4	8.5	2050	-54.897	CC-LULCC	SSP3 RCP70
Bolanthus chelmicus subsp. chelmicus	CCSM4	8.5	2080	-68.793	CC-LULCC	SSP3 RCP70
Bolanthus chelmicus subsp. chelmicus	Ensemble	4.5	2020	-70.615	CC-LULCC	SSP3 RCP70
Bolanthus chelmicus subsp. chelmicus	Ensemble	4.5	2050	-70.615	CC-LULCC	SSP3 RCP70
Bolanthus chelmicus subsp. chelmicus	Ensemble	4.5	2080	-70.615	CC-LULCC	SSP3 RCP70
Bolanthus chelmicus subsp. chelmicus	Ensemble	8.5	2020	-70.615	CC-LULCC	SSP3 RCP70
Bolanthus chelmicus subsp. chelmicus	Ensemble	8.5	2050	-70.615	CC-LULCC	SSP3 RCP70
Bolanthus chelmicus subsp. chelmicus	Ensemble	8.5	2080	-68.793	CC-LULCC	SSP3 RCP70
Bolanthus chelmicus subsp. chelmicus	HadGEM2	4.5	2020	-70.615	CC-LULCC	SSP3 RCP70
Bolanthus chelmicus subsp. chelmicus	HadGEM2	4.5	2050	-70.615	CC-LULCC	SSP3 RCP70
Bolanthus chelmicus subsp. chelmicus	HadGEM2	4.5	2080	-70.615	CC-LULCC	SSP3 RCP70
Bolanthus chelmicus subsp. chelmicus	HadGEM2	8.5	2020	-70.615	CC-LULCC	SSP3 RCP70
Bolanthus chelmicus subsp. chelmicus	HadGEM2	8.5	2050	-56.036	CC-LULCC	SSP3 RCP70
Bolanthus chelmicus subsp. chelmicus	HadGEM2	8.5	2080	-70.615	CC-LULCC	SSP3 RCP70
Corydalis blanda subsp. oxelmannii	CCSM4	4.5	2020	0	CC-LULCC	SSP3 RCP70
Corydalis blanda subsp. oxelmannii	CCSM4	4.5	2050	-56.164	CC-LULCC	SSP3 RCP70
Corydalis blanda subsp. oxelmannii	CCSM4	4.5	2080	-52.055	CC-LULCC	SSP3 RCP70
Corydalis blanda subsp. oxelmannii	CCSM4	8.5	2020	-56.164	CC-LULCC	SSP3 RCP70
Corydalis blanda subsp. oxelmannii	CCSM4	8.5	2050	-56.164	CC-LULCC	SSP3 RCP70
Corydalis blanda subsp. oxelmannii	CCSM4	8.5	2080	-56.164	CC-LULCC	SSP3 RCP70
Corydalis blanda subsp. oxelmannii	Ensemble	4.5	2020	-54.795	CC-LULCC	SSP3 RCP70
Corydalis blanda subsp. oxelmannii	Ensemble	4.5	2050	-54.795	CC-LULCC	SSP3 RCP70
Corydalis blanda subsp. oxelmannii	Ensemble	4.5	2080	-54.795	CC-LULCC	SSP3 RCP70
Corydalis blanda subsp. oxelmannii	Ensemble	8.5	2020	-54.795	CC-LULCC	SSP3 RCP70
Corydalis blanda subsp. oxelmannii	Ensemble	8.5	2050	-54.795	CC-LULCC	SSP3 RCP70
Corydalis blanda subsp. oxelmannii	Ensemble	8.5	2080	-57.534	CC-LULCC	SSP3 RCP70
Corydalis blanda subsp. oxelmannii	HadGEM2	4.5	2020	-12.329	CC-LULCC	SSP3 RCP70
Corydalis blanda subsp. oxelmannii	HadGEM2	4.5	2050	-12.329	CC-LULCC	SSP3 RCP70
Corydalis blanda subsp. oxelmannii	HadGEM2	4.5	2080	-53.425	CC-LULCC	SSP3 RCP70
Corydalis blanda subsp. oxelmannii	HadGEM2	8.5	2020	-56.164	CC-LULCC	SSP3 RCP70
Corydalis blanda subsp. oxelmannii	HadGEM2	8.5	2050	-56.164	CC-LULCC	SSP3 RCP70
Corydalis blanda subsp. oxelmannii	HadGEM2	8.5	2080	-52.055	CC-LULCC	SSP3 RCP70
Globularia stygia	CCSM4	4.5	2020	-11.863	CC-LULCC	SSP3 RCP70
Globularia stygia	CCSM4	4.5	2050	-15.023	CC-LULCC	SSP3 RCP70
Globularia stygia	CCSM4	4.5	2080	-14.511	CC-LULCC	SSP3 RCP70
Globularia stygia	CCSM4	8.5	2020	-8.702	CC-LULCC	SSP3 RCP70
Globularia stygia	CCSM4	8.5	2050	-50.412	CC-LULCC	SSP3 RCP70
Globularia stygia	CCSM4	8.5	2080	-68.507	CC-LULCC	SSP3 RCP70
Globularia stygia	Ensemble	4.5	2020	-9.748	CC-LULCC	SSP3 RCP70
Globularia stygia	Ensemble	4.5	2050	-16.069	CC-LULCC	SSP3 RCP70
Globularia stygia	Ensemble	4.5	2080	-17.561	CC-LULCC	SSP3 RCP70
Globularia stygia	Ensemble	8.5	2020	-9.036	CC-LULCC	SSP3 RCP70
Globularia stygia	Ensemble	8.5	2050	-18.006	CC-LULCC	SSP3 RCP70
Globularia stygia	Ensemble	8.5	2080	-70.332	CC-LULCC	SSP3 RCP70
Globularia stygia	HadGEM2	4.5	2020	-7.434	CC-LULCC	SSP3 RCP70
Globularia stygia	HadGEM2	4.5	2050	-15.424	CC-LULCC	SSP3 RCP70
Globularia stygia	HadGEM2	4.5	2080	-16.871	CC-LULCC	SSP3 RCP70
Globularia stygia	HadGEM2	8.5	2020	-7.478	CC-LULCC	SSP3 RCP70
Globularia stygia	HadGEM2	8.5	2050	-25.996	CC-LULCC	SSP3 RCP70
Globularia stygia	HadGEM2	8.5	2080	-18.251	CC-LULCC	SSP3 RCP70
Polygala subuniflora	CCSM4	4.5	2020	-29.891	CC-LULCC	SSP3 RCP70
Polygala subuniflora	CCSM4	4.5	2050	-17.935	CC-LULCC	SSP3 RCP70
Polygala subuniflora	CCSM4	4.5	2080	-8.696	CC-LULCC	SSP3 RCP70
Polygala subuniflora	CCSM4	8.5	2020	-42.572	CC-LULCC	SSP3 RCP70
Polygala subuniflora	CCSM4	8.5	2050	-51.268	CC-LULCC	SSP3 RCP70
Polygala subuniflora	CCSM4	8.5	2080	-75.906	CC-LULCC	SSP3 RCP70
Polygala subuniflora	Ensemble	4.5	2020	-42.391	CC-LULCC	SSP3 RCP70
Polygala subuniflora	Ensemble	4.5	2050	-35.87	CC-LULCC	SSP3 RCP70
Polygala subuniflora	Ensemble	4.5	2080	-36.232	CC-LULCC	SSP3 RCP70
Polygala subuniflora	Ensemble	8.5	2020	-37.862	CC-LULCC	SSP3 RCP70
Polygala subuniflora	Ensemble	8.5	2050	-41.486	CC-LULCC	SSP3 RCP70
Polygala subuniflora	Ensemble	8.5	2080	-78.08	CC-LULCC	SSP3 RCP70
Polygala subuniflora	HadGEM2	4.5	2020	-24.819	CC-LULCC	SSP3 RCP70
Polygala subuniflora	HadGEM2	4.5	2050	-38.225	CC-LULCC	SSP3 RCP70
Polygala subuniflora	HadGEM2	4.5	2080	-19.928	CC-LULCC	SSP3 RCP70
Polygala subuniflora	HadGEM2	8.5	2020	-16.848	CC-LULCC	SSP3 RCP70
Polygala subuniflora	HadGEM2	8.5	2050	-42.754	CC-LULCC	SSP3 RCP70
Polygala subuniflora	HadGEM2	8.5	2080	-43.297	CC-LULCC	SSP3 RCP70
Silene conglomeratica	CCSM4	4.5	2020	-65.455	CC-LULCC	SSP3 RCP70
Silene conglomeratica	CCSM4	4.5	2050	-34.545	CC-LULCC	SSP3 RCP70
Silene conglomeratica	CCSM4	4.5	2080	-67.273	CC-LULCC	SSP3 RCP70
Silene conglomeratica	CCSM4	8.5	2020	-74.545	CC-LULCC	SSP3 RCP70
Silene conglomeratica	CCSM4	8.5	2050	0	CC-LULCC	SSP3 RCP70
Silene conglomeratica	CCSM4	8.5	2080	0	CC-LULCC	SSP3 RCP70
Silene conglomeratica	Ensemble	4.5	2020	-65.455	CC-LULCC	SSP3 RCP70
Silene conglomeratica	Ensemble	4.5	2050	-65.455	CC-LULCC	SSP3 RCP70
Silene conglomeratica	Ensemble	4.5	2080	-65.455	CC-LULCC	SSP3 RCP70
Silene conglomeratica	Ensemble	8.5	2020	-65.455	CC-LULCC	SSP3 RCP70
Silene conglomeratica	Ensemble	8.5	2050	-65.455	CC-LULCC	SSP3 RCP70
Silene conglomeratica	Ensemble	8.5	2080	0	CC-LULCC	SSP3 RCP70
Silene conglomeratica	HadGEM2	4.5	2020	-74.545	CC-LULCC	SSP3 RCP70
Silene conglomeratica	HadGEM2	4.5	2050	-74.545	CC-LULCC	SSP3 RCP70
Silene conglomeratica	HadGEM2	4.5	2080	-65.455	CC-LULCC	SSP3 RCP70
Silene conglomeratica	HadGEM2	8.5	2020	-74.545	CC-LULCC	SSP3 RCP70
Silene conglomeratica	HadGEM2	8.5	2050	-27.273	CC-LULCC	SSP3 RCP70
Silene conglomeratica	HadGEM2	8.5	2080	-65.455	CC-LULCC	SSP3 RCP70
Valeriana crinii subsp. crinii	CCSM4	4.5	2020	0	CC-LULCC	SSP3 RCP70
Valeriana crinii subsp. crinii	CCSM4	4.5	2050	0	CC-LULCC	SSP3 RCP70
Valeriana crinii subsp. crinii	CCSM4	4.5	2080	0	CC-LULCC	SSP3 RCP70
Valeriana crinii subsp. crinii	CCSM4	8.5	2020	0	CC-LULCC	SSP3 RCP70
Valeriana crinii subsp. crinii	CCSM4	8.5	2050	0	CC-LULCC	SSP3 RCP70
Valeriana crinii subsp. crinii	CCSM4	8.5	2080	0	CC-LULCC	SSP3 RCP70
Valeriana crinii subsp. crinii	Ensemble	4.5	2020	0	CC-LULCC	SSP3 RCP70
Valeriana crinii subsp. crinii	Ensemble	4.5	2050	0	CC-LULCC	SSP3 RCP70
Valeriana crinii subsp. crinii	Ensemble	4.5	2080	0	CC-LULCC	SSP3 RCP70
Valeriana crinii subsp. crinii	Ensemble	8.5	2020	0	CC-LULCC	SSP3 RCP70
Valeriana crinii subsp. crinii	Ensemble	8.5	2050	0	CC-LULCC	SSP3 RCP70
Valeriana crinii subsp. crinii	Ensemble	8.5	2080	0	CC-LULCC	SSP3 RCP70
Valeriana crinii subsp. crinii	HadGEM2	4.5	2020	0	CC-LULCC	SSP3 RCP70
Valeriana crinii subsp. crinii	HadGEM2	4.5	2050	0	CC-LULCC	SSP3 RCP70
Valeriana crinii subsp. crinii	HadGEM2	4.5	2080	0	CC-LULCC	SSP3 RCP70
Valeriana crinii subsp. crinii	HadGEM2	8.5	2020	0	CC-LULCC	SSP3 RCP70
Valeriana crinii subsp. crinii	HadGEM2	8.5	2050	0	CC-LULCC	SSP3 RCP70
Valeriana crinii subsp. crinii	HadGEM2	8.5	2080	0	CC-LULCC	SSP3 RCP70
Alchemilla aroanica	CCSM4	4.5	2020	-17.791	CC-LULCC	SSP5 RCP85
Alchemilla aroanica	CCSM4	4.5	2050	-17.791	CC-LULCC	SSP5 RCP85
Alchemilla aroanica	CCSM4	4.5	2080	-13.88	CC-LULCC	SSP5 RCP85
Alchemilla aroanica	CCSM4	8.5	2020	-48.696	CC-LULCC	SSP5 RCP85
Alchemilla aroanica	CCSM4	8.5	2050	-48.696	CC-LULCC	SSP5 RCP85
Alchemilla aroanica	CCSM4	8.5	2080	-69.785	CC-LULCC	SSP5 RCP85
Alchemilla aroanica	Ensemble	4.5	2020	-26.764	CC-LULCC	SSP5 RCP85
Alchemilla aroanica	Ensemble	4.5	2050	-23.39	CC-LULCC	SSP5 RCP85
Alchemilla aroanica	Ensemble	4.5	2080	-27.607	CC-LULCC	SSP5 RCP85
Alchemilla aroanica	Ensemble	8.5	2020	-28.144	CC-LULCC	SSP5 RCP85
Alchemilla aroanica	Ensemble	8.5	2050	-28.144	CC-LULCC	SSP5 RCP85
Alchemilla aroanica	Ensemble	8.5	2080	-71.933	CC-LULCC	SSP5 RCP85
Alchemilla aroanica	HadGEM2	4.5	2020	-20.169	CC-LULCC	SSP5 RCP85
Alchemilla aroanica	HadGEM2	4.5	2050	-24.54	CC-LULCC	SSP5 RCP85
Alchemilla aroanica	HadGEM2	4.5	2080	-22.239	CC-LULCC	SSP5 RCP85
Alchemilla aroanica	HadGEM2	8.5	2020	-32.592	CC-LULCC	SSP5 RCP85
Alchemilla aroanica	HadGEM2	8.5	2050	-32.592	CC-LULCC	SSP5 RCP85
Alchemilla aroanica	HadGEM2	8.5	2080	-29.525	CC-LULCC	SSP5 RCP85
Bolanthus chelmicus subsp. chelmicus	CCSM4	4.5	2020	-70.615	CC-LULCC	SSP5 RCP85
Bolanthus chelmicus subsp. chelmicus	CCSM4	4.5	2050	-69.476	CC-LULCC	SSP5 RCP85
Bolanthus chelmicus subsp. chelmicus	CCSM4	4.5	2080	-70.615	CC-LULCC	SSP5 RCP85
Bolanthus chelmicus subsp. chelmicus	CCSM4	8.5	2020	-70.615	CC-LULCC	SSP5 RCP85
Bolanthus chelmicus subsp. chelmicus	CCSM4	8.5	2050	-54.897	CC-LULCC	SSP5 RCP85
Bolanthus chelmicus subsp. chelmicus	CCSM4	8.5	2080	-68.793	CC-LULCC	SSP5 RCP85
Bolanthus chelmicus subsp. chelmicus	Ensemble	4.5	2020	-70.615	CC-LULCC	SSP5 RCP85
Bolanthus chelmicus subsp. chelmicus	Ensemble	4.5	2050	-70.615	CC-LULCC	SSP5 RCP85
Bolanthus chelmicus subsp. chelmicus	Ensemble	4.5	2080	-70.615	CC-LULCC	SSP5 RCP85
Bolanthus chelmicus subsp. chelmicus	Ensemble	8.5	2020	-70.615	CC-LULCC	SSP5 RCP85
Bolanthus chelmicus subsp. chelmicus	Ensemble	8.5	2050	-70.615	CC-LULCC	SSP5 RCP85
Bolanthus chelmicus subsp. chelmicus	Ensemble	8.5	2080	-68.793	CC-LULCC	SSP5 RCP85
Bolanthus chelmicus subsp. chelmicus	HadGEM2	4.5	2020	-70.615	CC-LULCC	SSP5 RCP85
Bolanthus chelmicus subsp. chelmicus	HadGEM2	4.5	2050	-70.615	CC-LULCC	SSP5 RCP85
Bolanthus chelmicus subsp. chelmicus	HadGEM2	4.5	2080	-70.615	CC-LULCC	SSP5 RCP85
Bolanthus chelmicus subsp. chelmicus	HadGEM2	8.5	2020	-70.615	CC-LULCC	SSP5 RCP85
Bolanthus chelmicus subsp. chelmicus	HadGEM2	8.5	2050	-56.036	CC-LULCC	SSP5 RCP85
Bolanthus chelmicus subsp. chelmicus	HadGEM2	8.5	2080	-70.615	CC-LULCC	SSP5 RCP85
Corydalis blanda subsp. oxelmannii	CCSM4	4.5	2020	-56.164	CC-LULCC	SSP5 RCP85
Corydalis blanda subsp. oxelmannii	CCSM4	4.5	2050	-56.164	CC-LULCC	SSP5 RCP85
Corydalis blanda subsp. oxelmannii	CCSM4	4.5	2080	-52.055	CC-LULCC	SSP5 RCP85
Corydalis blanda subsp. oxelmannii	CCSM4	8.5	2020	-56.164	CC-LULCC	SSP5 RCP85
Corydalis blanda subsp. oxelmannii	CCSM4	8.5	2050	-56.164	CC-LULCC	SSP5 RCP85
Corydalis blanda subsp. oxelmannii	CCSM4	8.5	2080	-56.164	CC-LULCC	SSP5 RCP85
Corydalis blanda subsp. oxelmannii	Ensemble	4.5	2020	-54.795	CC-LULCC	SSP5 RCP85
Corydalis blanda subsp. oxelmannii	Ensemble	4.5	2050	-54.795	CC-LULCC	SSP5 RCP85
Corydalis blanda subsp. oxelmannii	Ensemble	4.5	2080	-54.795	CC-LULCC	SSP5 RCP85
Corydalis blanda subsp. oxelmannii	Ensemble	8.5	2020	-54.795	CC-LULCC	SSP5 RCP85
Corydalis blanda subsp. oxelmannii	Ensemble	8.5	2050	-54.795	CC-LULCC	SSP5 RCP85
Corydalis blanda subsp. oxelmannii	Ensemble	8.5	2080	-57.534	CC-LULCC	SSP5 RCP85
Corydalis blanda subsp. oxelmannii	HadGEM2	4.5	2020	-12.329	CC-LULCC	SSP5 RCP85
Corydalis blanda subsp. oxelmannii	HadGEM2	4.5	2050	-12.329	CC-LULCC	SSP5 RCP85
Corydalis blanda subsp. oxelmannii	HadGEM2	4.5	2080	-53.425	CC-LULCC	SSP5 RCP85
Corydalis blanda subsp. oxelmannii	HadGEM2	8.5	2020	-56.164	CC-LULCC	SSP5 RCP85
Corydalis blanda subsp. oxelmannii	HadGEM2	8.5	2050	-56.164	CC-LULCC	SSP5 RCP85
Corydalis blanda subsp. oxelmannii	HadGEM2	8.5	2080	-52.055	CC-LULCC	SSP5 RCP85
Globularia stygia	CCSM4	4.5	2020	-17.583	CC-LULCC	SSP5 RCP85
Globularia stygia	CCSM4	4.5	2050	-19.764	CC-LULCC	SSP5 RCP85
Globularia stygia	CCSM4	4.5	2080	-18.362	CC-LULCC	SSP5 RCP85
Globularia stygia	CCSM4	8.5	2020	-12.976	CC-LULCC	SSP5 RCP85
Globularia stygia	CCSM4	8.5	2050	-50.634	CC-LULCC	SSP5 RCP85
Globularia stygia	CCSM4	8.5	2080	-71.378	CC-LULCC	SSP5 RCP85
Globularia stygia	Ensemble	4.5	2020	-13.822	CC-LULCC	SSP5 RCP85
Globularia stygia	Ensemble	4.5	2050	-20.053	CC-LULCC	SSP5 RCP85
Globularia stygia	Ensemble	4.5	2080	-21.812	CC-LULCC	SSP5 RCP85
Globularia stygia	Ensemble	8.5	2020	-12.464	CC-LULCC	SSP5 RCP85
Globularia stygia	Ensemble	8.5	2050	-22.368	CC-LULCC	SSP5 RCP85
Globularia stygia	Ensemble	8.5	2080	-72.936	CC-LULCC	SSP5 RCP85
Globularia stygia	HadGEM2	4.5	2020	-10.728	CC-LULCC	SSP5 RCP85
Globularia stygia	HadGEM2	4.5	2050	-19.964	CC-LULCC	SSP5 RCP85
Globularia stygia	HadGEM2	4.5	2080	-20.899	CC-LULCC	SSP5 RCP85
Globularia stygia	HadGEM2	8.5	2020	-12.152	CC-LULCC	SSP5 RCP85
Globularia stygia	HadGEM2	8.5	2050	-28.578	CC-LULCC	SSP5 RCP85
Globularia stygia	HadGEM2	8.5	2080	-23.058	CC-LULCC	SSP5 RCP85
Polygala subuniflora	CCSM4	4.5	2020	-31.703	CC-LULCC	SSP5 RCP85
Polygala subuniflora	CCSM4	4.5	2050	-14.674	CC-LULCC	SSP5 RCP85
Polygala subuniflora	CCSM4	4.5	2080	-11.413	CC-LULCC	SSP5 RCP85
Polygala subuniflora	CCSM4	8.5	2020	-46.739	CC-LULCC	SSP5 RCP85
Polygala subuniflora	CCSM4	8.5	2050	-48.37	CC-LULCC	SSP5 RCP85
Polygala subuniflora	CCSM4	8.5	2080	-80.616	CC-LULCC	SSP5 RCP85
Polygala subuniflora	Ensemble	4.5	2020	-46.377	CC-LULCC	SSP5 RCP85
Polygala subuniflora	Ensemble	4.5	2050	-35.326	CC-LULCC	SSP5 RCP85
Polygala subuniflora	Ensemble	4.5	2080	-42.572	CC-LULCC	SSP5 RCP85
Polygala subuniflora	Ensemble	8.5	2020	-41.848	CC-LULCC	SSP5 RCP85
Polygala subuniflora	Ensemble	8.5	2050	-40.58	CC-LULCC	SSP5 RCP85
Polygala subuniflora	Ensemble	8.5	2080	-82.971	CC-LULCC	SSP5 RCP85
Polygala subuniflora	HadGEM2	4.5	2020	-27.899	CC-LULCC	SSP5 RCP85
Polygala subuniflora	HadGEM2	4.5	2050	-35.507	CC-LULCC	SSP5 RCP85
Polygala subuniflora	HadGEM2	4.5	2080	-25.181	CC-LULCC	SSP5 RCP85
Polygala subuniflora	HadGEM2	8.5	2020	-18.478	CC-LULCC	SSP5 RCP85
Polygala subuniflora	HadGEM2	8.5	2050	-42.572	CC-LULCC	SSP5 RCP85
Polygala subuniflora	HadGEM2	8.5	2080	-49.819	CC-LULCC	SSP5 RCP85
Silene conglomeratica	CCSM4	4.5	2020	-65.455	CC-LULCC	SSP5 RCP85
Silene conglomeratica	CCSM4	4.5	2050	-34.545	CC-LULCC	SSP5 RCP85
Silene conglomeratica	CCSM4	4.5	2080	-67.273	CC-LULCC	SSP5 RCP85
Silene conglomeratica	CCSM4	8.5	2020	-74.545	CC-LULCC	SSP5 RCP85
Silene conglomeratica	CCSM4	8.5	2050	0	CC-LULCC	SSP5 RCP85
Silene conglomeratica	CCSM4	8.5	2080	0	CC-LULCC	SSP5 RCP85
Silene conglomeratica	Ensemble	4.5	2020	-65.455	CC-LULCC	SSP5 RCP85
Silene conglomeratica	Ensemble	4.5	2050	-65.455	CC-LULCC	SSP5 RCP85
Silene conglomeratica	Ensemble	4.5	2080	-65.455	CC-LULCC	SSP5 RCP85
Silene conglomeratica	Ensemble	8.5	2020	-65.455	CC-LULCC	SSP5 RCP85
Silene conglomeratica	Ensemble	8.5	2050	-65.455	CC-LULCC	SSP5 RCP85
Silene conglomeratica	Ensemble	8.5	2080	0	CC-LULCC	SSP5 RCP85
Silene conglomeratica	HadGEM2	4.5	2020	-74.545	CC-LULCC	SSP5 RCP85
Silene conglomeratica	HadGEM2	4.5	2050	-74.545	CC-LULCC	SSP5 RCP85
Silene conglomeratica	HadGEM2	4.5	2080	-65.455	CC-LULCC	SSP5 RCP85
Silene conglomeratica	HadGEM2	8.5	2020	-74.545	CC-LULCC	SSP5 RCP85
Silene conglomeratica	HadGEM2	8.5	2050	-27.273	CC-LULCC	SSP5 RCP85
Silene conglomeratica	HadGEM2	8.5	2080	-65.455	CC-LULCC	SSP5 RCP85
Valeriana crinii subsp. crinii	CCSM4	4.5	2020	0	CC-LULCC	SSP5 RCP85
Valeriana crinii subsp. crinii	CCSM4	4.5	2050	0	CC-LULCC	SSP5 RCP85
Valeriana crinii subsp. crinii	CCSM4	4.5	2080	0	CC-LULCC	SSP5 RCP85
Valeriana crinii subsp. crinii	CCSM4	8.5	2020	0	CC-LULCC	SSP5 RCP85
Valeriana crinii subsp. crinii	CCSM4	8.5	2050	0	CC-LULCC	SSP5 RCP85
Valeriana crinii subsp. crinii	CCSM4	8.5	2080	0	CC-LULCC	SSP5 RCP85
Valeriana crinii subsp. crinii	Ensemble	4.5	2020	0	CC-LULCC	SSP5 RCP85
Valeriana crinii subsp. crinii	Ensemble	4.5	2050	0	CC-LULCC	SSP5 RCP85
Valeriana crinii subsp. crinii	Ensemble	4.5	2080	0	CC-LULCC	SSP5 RCP85
Valeriana crinii subsp. crinii	Ensemble	8.5	2020	0	CC-LULCC	SSP5 RCP85
Valeriana crinii subsp. crinii	Ensemble	8.5	2050	0	CC-LULCC	SSP5 RCP85
Valeriana crinii subsp. crinii	Ensemble	8.5	2080	0	CC-LULCC	SSP5 RCP85
Valeriana crinii subsp. crinii	HadGEM2	4.5	2020	0	CC-LULCC	SSP5 RCP85
Valeriana crinii subsp. crinii	HadGEM2	4.5	2050	0	CC-LULCC	SSP5 RCP85
Valeriana crinii subsp. crinii	HadGEM2	4.5	2080	0	CC-LULCC	SSP5 RCP85
Valeriana crinii subsp. crinii	HadGEM2	8.5	2020	0	CC-LULCC	SSP5 RCP85
Valeriana crinii subsp. crinii	HadGEM2	8.5	2050	0	CC-LULCC	SSP5 RCP85
Valeriana crinii subsp. crinii	HadGEM2	8.5	2080	0	CC-LULCC	SSP5 RCP85

## Sheet: Table S4
Taxon	Period	GCM	RCP	ERA	ERB	ERAB	Current status	Model	LULC scenario
Alchemilla aroanica	2020s	Ensemble	4.5	CR	CR	CR	CR	CC	-
Bolanthus chelmicus subsp. chelmicus	2020s	CCSM4	4.5	CR	EN	CR	CR	CC	-
Bolanthus chelmicus subsp. chelmicus	2020s	Ensemble	4.5	CR	EN	CR	CR	CC	-
Bolanthus chelmicus subsp. chelmicus	2050s	CCSM4	4.5	CR	VU	CR	CR	CC	-
Bolanthus chelmicus subsp. chelmicus	2050s	CCSM4	8.5	EN	CR	CR	CR	CC	-
Bolanthus chelmicus subsp. chelmicus	2050s	Ensemble	4.5	CR	EN	CR	CR	CC	-
Bolanthus chelmicus subsp. chelmicus	2050s	Ensemble	8.5	CR	EN	CR	CR	CC	-
Bolanthus chelmicus subsp. chelmicus	2050s	HadGEM2	8.5	CR	VU	CR	CR	CC	-
Bolanthus chelmicus subsp. chelmicus	2080s	CCSM4	4.5	CR	CR	CR	CR	CC	-
Bolanthus chelmicus subsp. chelmicus	2080s	CCSM4	8.5	EN	CR	CR	CR	CC	-
Bolanthus chelmicus subsp. chelmicus	2080s	Ensemble	4.5	CR	EN	CR	CR	CC	-
Bolanthus chelmicus subsp. chelmicus	2080s	Ensemble	8.5	EN	CR	CR	CR	CC	-
Bolanthus chelmicus subsp. chelmicus	2080s	HadGEM2	4.5	CR	CR	CR	CR	CC	-
Bolanthus chelmicus subsp. chelmicus	2080s	HadGEM2	8.5	CR	CR	CR	CR	CC	-
Corydalis blanda subsp. oxelmannii	2020s	CCSM4	4.5	EN	CR	CR	CR	CC	-
Corydalis blanda subsp. oxelmannii	2020s	CCSM4	8.5	EN	CR	CR	CR	CC	-
Corydalis blanda subsp. oxelmannii	2020s	Ensemble	4.5	CR	EN	CR	CR	CC	-
Corydalis blanda subsp. oxelmannii	2020s	Ensemble	8.5	EN	CR	CR	CR	CC	-
Corydalis blanda subsp. oxelmannii	2020s	HadGEM2	4.5	EN	CR	CR	CR	CC	-
Corydalis blanda subsp. oxelmannii	2020s	HadGEM2	8.5	EN	CR	CR	CR	CC	-
Corydalis blanda subsp. oxelmannii	2050s	CCSM4	4.5	CR	EN	CR	CR	CC	-
Corydalis blanda subsp. oxelmannii	2050s	CCSM4	8.5	CR	CR	CR	CR	CC	-
Corydalis blanda subsp. oxelmannii	2050s	Ensemble	4.5	CR	CR	CR	CR	CC	-
Corydalis blanda subsp. oxelmannii	2050s	Ensemble	8.5	CR	CR	CR	CR	CC	-
Corydalis blanda subsp. oxelmannii	2050s	HadGEM2	4.5	VU	CR	CR	CR	CC	-
Corydalis blanda subsp. oxelmannii	2050s	HadGEM2	8.5	CR	CR	CR	CR	CC	-
Corydalis blanda subsp. oxelmannii	2080s	CCSM4	4.5	EN	CR	CR	CR	CC	-
Corydalis blanda subsp. oxelmannii	2080s	CCSM4	8.5	CR	CR	CR	CR	CC	-
Corydalis blanda subsp. oxelmannii	2080s	Ensemble	4.5	CR	CR	CR	CR	CC	-
Corydalis blanda subsp. oxelmannii	2080s	Ensemble	8.5	CR	CR	CR	CR	CC	-
Corydalis blanda subsp. oxelmannii	2080s	HadGEM2	4.5	EN	CR	CR	CR	CC	-
Corydalis blanda subsp. oxelmannii	2080s	HadGEM2	8.5	EN	CR	CR	CR	CC	-
Globularia stygia	2020s	CCSM4	4.5	CR	EN	CR	VU	CC	-
Globularia stygia	2020s	CCSM4	8.5	EN	CR	CR	VU	CC	-
Globularia stygia	2020s	Ensemble	4.5	CR	EN	CR	VU	CC	-
Globularia stygia	2020s	Ensemble	8.5	EN	CR	CR	VU	CC	-
Globularia stygia	2020s	HadGEM2	4.5	EN	CR	CR	VU	CC	-
Globularia stygia	2020s	HadGEM2	8.5	EN	CR	CR	VU	CC	-
Globularia stygia	2050s	CCSM4	4.5	CR	EN	CR	VU	CC	-
Globularia stygia	2050s	Ensemble	4.5	CR	CR	CR	VU	CC	-
Globularia stygia	2050s	HadGEM2	4.5	EN	CR	CR	VU	CC	-
Globularia stygia	2080s	CCSM4	4.5	LC or NT	CR	CR	VU	CC	-
Globularia stygia	2080s	Ensemble	4.5	CR	CR	CR	VU	CC	-
Globularia stygia	2080s	HadGEM2	4.5	LC or NT	CR	CR	VU	CC	-
Globularia stygia	2080s	HadGEM2	8.5	LC or NT	CR	CR	VU	CC	-
Polygala subuniflora	2020s	CCSM4	4.5	CR	EN	CR	CR	CC	-
Polygala subuniflora	2020s	CCSM4	8.5	EN	CR	CR	CR	CC	-
Polygala subuniflora	2020s	Ensemble	4.5	CR	EN	CR	CR	CC	-
Polygala subuniflora	2020s	Ensemble	8.5	CR	EN	CR	CR	CC	-
Polygala subuniflora	2020s	HadGEM2	4.5	EN	CR	CR	CR	CC	-
Polygala subuniflora	2020s	HadGEM2	8.5	EN	CR	CR	CR	CC	-
Polygala subuniflora	2050s	CCSM4	4.5	CR	EN	CR	CR	CC	-
Polygala subuniflora	2050s	CCSM4	8.5	CR	EN	CR	CR	CC	-
Polygala subuniflora	2050s	Ensemble	4.5	CR	EN	CR	CR	CC	-
Polygala subuniflora	2050s	Ensemble	8.5	CR	EN	CR	CR	CC	-
Polygala subuniflora	2050s	HadGEM2	4.5	EN	CR	CR	CR	CC	-
Polygala subuniflora	2050s	HadGEM2	8.5	CR	EN	CR	CR	CC	-
Polygala subuniflora	2080s	CCSM4	4.5	CR	EN	CR	CR	CC	-
Polygala subuniflora	2080s	CCSM4	8.5	CR	EN	CR	CR	CC	-
Polygala subuniflora	2080s	Ensemble	4.5	CR	EN	CR	CR	CC	-
Polygala subuniflora	2080s	Ensemble	8.5	CR	EN	CR	CR	CC	-
Polygala subuniflora	2080s	HadGEM2	4.5	CR	EN	CR	CR	CC	-
Polygala subuniflora	2080s	HadGEM2	8.5	CR	EN	CR	CR	CC	-
Silene conglomeratica	2020s	CCSM4	4.5	CR	CR	CR	CR	CC	-
Silene conglomeratica	2020s	Ensemble	4.5	CR	CR	CR	CR	CC	-
Silene conglomeratica	2020s	Ensemble	8.5	EN	CR	CR	CR	CC	-
Silene conglomeratica	2020s	HadGEM2	4.5	CR	CR	CR	CR	CC	-
Silene conglomeratica	2050s	CCSM4	4.5	CR	EN	CR	CR	CC	-
Silene conglomeratica	2050s	CCSM4	8.5	CR	VU	CR	CR	CC	-
Silene conglomeratica	2050s	Ensemble	4.5	CR	CR	CR	CR	CC	-
Silene conglomeratica	2050s	Ensemble	8.5	CR	CR	CR	CR	CC	-
Silene conglomeratica	2050s	HadGEM2	4.5	CR	CR	CR	CR	CC	-
Silene conglomeratica	2050s	HadGEM2	8.5	CR	EN	CR	CR	CC	-
Silene conglomeratica	2080s	CCSM4	4.5	CR	CR	CR	CR	CC	-
Silene conglomeratica	2080s	CCSM4	8.5	EN	CR	CR	CR	CC	-
Silene conglomeratica	2080s	Ensemble	4.5	CR	CR	CR	CR	CC	-
Silene conglomeratica	2080s	Ensemble	8.5	EN	CR	CR	CR	CC	-
Silene conglomeratica	2080s	HadGEM2	4.5	CR	CR	CR	CR	CC	-
Silene conglomeratica	2080s	HadGEM2	8.5	CR	CR	CR	CR	CC	-
Valeriana crinii subsp. crinii	2020s	CCSM4	4.5	CR	CR	CR	CR	CC	-
Valeriana crinii subsp. crinii	2020s	Ensemble	4.5	CR	CR	CR	CR	CC	-
Valeriana crinii subsp. crinii	2050s	CCSM4	4.5	CR	CR	CR	CR	CC	-
Alchemilla aroanica	2020s	CCSM4	4.5	CR	CR	CR	CR	CC-LULCC	SSP1 RCP26
Alchemilla aroanica	2050s	CCSM4	4.5	CR	CR	CR	CR	CC-LULCC	SSP1 RCP26
Alchemilla aroanica	2080s	CCSM4	4.5	CR	CR	CR	CR	CC-LULCC	SSP1 RCP26
Alchemilla aroanica	2020s	CCSM4	8.5	CR	CR	CR	CR	CC-LULCC	SSP1 RCP26
Alchemilla aroanica	2050s	CCSM4	8.5	CR	CR	CR	CR	CC-LULCC	SSP1 RCP26
Alchemilla aroanica	2080s	CCSM4	8.5	CR	CR	CR	CR	CC-LULCC	SSP1 RCP26
Alchemilla aroanica	2020s	Ensemble	4.5	CR	CR	CR	CR	CC-LULCC	SSP1 RCP26
Alchemilla aroanica	2050s	Ensemble	4.5	CR	CR	CR	CR	CC-LULCC	SSP1 RCP26
Alchemilla aroanica	2080s	Ensemble	4.5	CR	CR	CR	CR	CC-LULCC	SSP1 RCP26
Alchemilla aroanica	2020s	Ensemble	8.5	CR	CR	CR	CR	CC-LULCC	SSP1 RCP26
Alchemilla aroanica	2050s	Ensemble	8.5	CR	CR	CR	CR	CC-LULCC	SSP1 RCP26
Alchemilla aroanica	2080s	Ensemble	8.5	CR	CR	CR	CR	CC-LULCC	SSP1 RCP26
Alchemilla aroanica	2020s	HadGEM2	4.5	CR	CR	CR	CR	CC-LULCC	SSP1 RCP26
Alchemilla aroanica	2050s	HadGEM2	4.5	CR	CR	CR	CR	CC-LULCC	SSP1 RCP26
Alchemilla aroanica	2080s	HadGEM2	4.5	CR	CR	CR	CR	CC-LULCC	SSP1 RCP26
Alchemilla aroanica	2020s	HadGEM2	8.5	CR	CR	CR	CR	CC-LULCC	SSP1 RCP26
Alchemilla aroanica	2050s	HadGEM2	8.5	CR	CR	CR	CR	CC-LULCC	SSP1 RCP26
Alchemilla aroanica	2080s	HadGEM2	8.5	CR	CR	CR	CR	CC-LULCC	SSP1 RCP26
Bolanthus chelmicus subsp. chelmicus	2020s	CCSM4	4.5	EN	EN	EN	CR	CC-LULCC	SSP1 RCP26
Bolanthus chelmicus subsp. chelmicus	2050s	CCSM4	4.5	EN	EN	EN	CR	CC-LULCC	SSP1 RCP26
Bolanthus chelmicus subsp. chelmicus	2080s	CCSM4	4.5	EN	EN	EN	CR	CC-LULCC	SSP1 RCP26
Bolanthus chelmicus subsp. chelmicus	2020s	CCSM4	8.5	EN	EN	EN	CR	CC-LULCC	SSP1 RCP26
Bolanthus chelmicus subsp. chelmicus	2050s	CCSM4	8.5	EN	EN	EN	CR	CC-LULCC	SSP1 RCP26
Bolanthus chelmicus subsp. chelmicus	2080s	CCSM4	8.5	EN	EN	EN	CR	CC-LULCC	SSP1 RCP26
Bolanthus chelmicus subsp. chelmicus	2020s	Ensemble	4.5	EN	EN	EN	CR	CC-LULCC	SSP1 RCP26
Bolanthus chelmicus subsp. chelmicus	2050s	Ensemble	4.5	EN	EN	EN	CR	CC-LULCC	SSP1 RCP26
Bolanthus chelmicus subsp. chelmicus	2080s	Ensemble	4.5	EN	EN	EN	CR	CC-LULCC	SSP1 RCP26
Bolanthus chelmicus subsp. chelmicus	2020s	Ensemble	8.5	EN	EN	EN	CR	CC-LULCC	SSP1 RCP26
Bolanthus chelmicus subsp. chelmicus	2050s	Ensemble	8.5	EN	EN	EN	CR	CC-LULCC	SSP1 RCP26
Bolanthus chelmicus subsp. chelmicus	2080s	Ensemble	8.5	EN	EN	EN	CR	CC-LULCC	SSP1 RCP26
Bolanthus chelmicus subsp. chelmicus	2020s	HadGEM2	4.5	EN	EN	EN	CR	CC-LULCC	SSP1 RCP26
Bolanthus chelmicus subsp. chelmicus	2050s	HadGEM2	4.5	EN	EN	EN	CR	CC-LULCC	SSP1 RCP26
Bolanthus chelmicus subsp. chelmicus	2080s	HadGEM2	4.5	EN	EN	EN	CR	CC-LULCC	SSP1 RCP26
Bolanthus chelmicus subsp. chelmicus	2020s	HadGEM2	8.5	EN	EN	EN	CR	CC-LULCC	SSP1 RCP26
Bolanthus chelmicus subsp. chelmicus	2050s	HadGEM2	8.5	CR	EN	CR	CR	CC-LULCC	SSP1 RCP26
Bolanthus chelmicus subsp. chelmicus	2080s	HadGEM2	8.5	EN	EN	EN	CR	CC-LULCC	SSP1 RCP26
Corydalis blanda subsp. oxelmannii	2020s	CCSM4	4.5	CR	EN	CR	CR	CC-LULCC	SSP1 RCP26
Corydalis blanda subsp. oxelmannii	2050s	CCSM4	4.5	CR	EN	CR	CR	CC-LULCC	SSP1 RCP26
Corydalis blanda subsp. oxelmannii	2080s	CCSM4	4.5	CR	EN	CR	CR	CC-LULCC	SSP1 RCP26
Corydalis blanda subsp. oxelmannii	2020s	CCSM4	8.5	CR	EN	CR	CR	CC-LULCC	SSP1 RCP26
Corydalis blanda subsp. oxelmannii	2050s	CCSM4	8.5	CR	EN	CR	CR	CC-LULCC	SSP1 RCP26
Corydalis blanda subsp. oxelmannii	2080s	CCSM4	8.5	CR	EN	CR	CR	CC-LULCC	SSP1 RCP26
Corydalis blanda subsp. oxelmannii	2020s	Ensemble	4.5	CR	EN	CR	CR	CC-LULCC	SSP1 RCP26
Corydalis blanda subsp. oxelmannii	2050s	Ensemble	4.5	CR	EN	CR	CR	CC-LULCC	SSP1 RCP26
Corydalis blanda subsp. oxelmannii	2080s	Ensemble	4.5	CR	EN	CR	CR	CC-LULCC	SSP1 RCP26
Corydalis blanda subsp. oxelmannii	2020s	Ensemble	8.5	CR	EN	CR	CR	CC-LULCC	SSP1 RCP26
Corydalis blanda subsp. oxelmannii	2050s	Ensemble	8.5	CR	EN	CR	CR	CC-LULCC	SSP1 RCP26
Corydalis blanda subsp. oxelmannii	2080s	Ensemble	8.5	CR	EN	CR	CR	CC-LULCC	SSP1 RCP26
Corydalis blanda subsp. oxelmannii	2020s	HadGEM2	4.5	EN	VU	EN	CR	CC-LULCC	SSP1 RCP26
Corydalis blanda subsp. oxelmannii	2050s	HadGEM2	4.5	EN	VU	EN	CR	CC-LULCC	SSP1 RCP26
Corydalis blanda subsp. oxelmannii	2080s	HadGEM2	4.5	CR	EN	CR	CR	CC-LULCC	SSP1 RCP26
Corydalis blanda subsp. oxelmannii	2020s	HadGEM2	8.5	CR	EN	CR	CR	CC-LULCC	SSP1 RCP26
Corydalis blanda subsp. oxelmannii	2050s	HadGEM2	8.5	CR	EN	CR	CR	CC-LULCC	SSP1 RCP26
Corydalis blanda subsp. oxelmannii	2080s	HadGEM2	8.5	CR	EN	CR	CR	CC-LULCC	SSP1 RCP26
Globularia stygia	2020s	CCSM4	4.5	CR	VU	CR	VU	CC-LULCC	SSP1 RCP26
Globularia stygia	2050s	CCSM4	4.5	CR	VU	CR	VU	CC-LULCC	SSP1 RCP26
Globularia stygia	2080s	CCSM4	4.5	CR	VU	CR	VU	CC-LULCC	SSP1 RCP26
Globularia stygia	2020s	CCSM4	8.5	EN	VU	EN	VU	CC-LULCC	SSP1 RCP26
Globularia stygia	2050s	CCSM4	8.5	CR	VU	CR	VU	CC-LULCC	SSP1 RCP26
Globularia stygia	2080s	CCSM4	8.5	CR	VU	CR	VU	CC-LULCC	SSP1 RCP26
Globularia stygia	2020s	Ensemble	4.5	CR	VU	CR	VU	CC-LULCC	SSP1 RCP26
Globularia stygia	2050s	Ensemble	4.5	CR	VU	CR	VU	CC-LULCC	SSP1 RCP26
Globularia stygia	2080s	Ensemble	4.5	CR	VU	CR	VU	CC-LULCC	SSP1 RCP26
Globularia stygia	2020s	Ensemble	8.5	EN	VU	EN	VU	CC-LULCC	SSP1 RCP26
Globularia stygia	2050s	Ensemble	8.5	CR	VU	CR	VU	CC-LULCC	SSP1 RCP26
Globularia stygia	2080s	Ensemble	8.5	CR	VU	CR	VU	CC-LULCC	SSP1 RCP26
Globularia stygia	2020s	HadGEM2	4.5	EN	VU	EN	VU	CC-LULCC	SSP1 RCP26
Globularia stygia	2050s	HadGEM2	4.5	EN	VU	EN	VU	CC-LULCC	SSP1 RCP26
Globularia stygia	2080s	HadGEM2	4.5	CR	VU	CR	VU	CC-LULCC	SSP1 RCP26
Globularia stygia	2020s	HadGEM2	8.5	CR	VU	CR	VU	CC-LULCC	SSP1 RCP26
Globularia stygia	2050s	HadGEM2	8.5	CR	VU	CR	VU	CC-LULCC	SSP1 RCP26
Globularia stygia	2080s	HadGEM2	8.5	CR	VU	CR	VU	CC-LULCC	SSP1 RCP26
Polygala subuniflora	2020s	CCSM4	4.5	CR	CR	CR	CR	CC-LULCC	SSP1 RCP26
Polygala subuniflora	2050s	CCSM4	4.5	CR	CR	CR	CR	CC-LULCC	SSP1 RCP26
Polygala subuniflora	2080s	CCSM4	4.5	CR	CR	CR	CR	CC-LULCC	SSP1 RCP26
Polygala subuniflora	2020s	CCSM4	8.5	CR	CR	CR	CR	CC-LULCC	SSP1 RCP26
Polygala subuniflora	2050s	CCSM4	8.5	CR	CR	CR	CR	CC-LULCC	SSP1 RCP26
Polygala subuniflora	2080s	CCSM4	8.5	CR	CR	CR	CR	CC-LULCC	SSP1 RCP26
Polygala subuniflora	2020s	Ensemble	4.5	CR	CR	CR	CR	CC-LULCC	SSP1 RCP26
Polygala subuniflora	2050s	Ensemble	4.5	CR	CR	CR	CR	CC-LULCC	SSP1 RCP26
Polygala subuniflora	2080s	Ensemble	4.5	CR	CR	CR	CR	CC-LULCC	SSP1 RCP26
Polygala subuniflora	2020s	Ensemble	8.5	CR	CR	CR	CR	CC-LULCC	SSP1 RCP26
Polygala subuniflora	2050s	Ensemble	8.5	CR	CR	CR	CR	CC-LULCC	SSP1 RCP26
Polygala subuniflora	2080s	Ensemble	8.5	CR	CR	CR	CR	CC-LULCC	SSP1 RCP26
Polygala subuniflora	2020s	HadGEM2	4.5	CR	CR	CR	CR	CC-LULCC	SSP1 RCP26
Polygala subuniflora	2050s	HadGEM2	4.5	CR	CR	CR	CR	CC-LULCC	SSP1 RCP26
Polygala subuniflora	2080s	HadGEM2	4.5	CR	CR	CR	CR	CC-LULCC	SSP1 RCP26
Polygala subuniflora	2020s	HadGEM2	8.5	CR	CR	CR	CR	CC-LULCC	SSP1 RCP26
Polygala subuniflora	2050s	HadGEM2	8.5	CR	CR	CR	CR	CC-LULCC	SSP1 RCP26
Polygala subuniflora	2080s	HadGEM2	8.5	CR	CR	CR	CR	CC-LULCC	SSP1 RCP26
Silene conglomeratica	2020s	CCSM4	4.5	VU	CR	CR	CR	CC-LULCC	SSP1 RCP26
Silene conglomeratica	2050s	CCSM4	4.5	CR	EN	CR	CR	CC-LULCC	SSP1 RCP26
Silene conglomeratica	2080s	CCSM4	4.5	EN	CR	CR	CR	CC-LULCC	SSP1 RCP26
Silene conglomeratica	2020s	CCSM4	8.5	LC or NT	CR	CR	CR	CC-LULCC	SSP1 RCP26
Silene conglomeratica	2050s	CCSM4	8.5	EN	VU	EN	CR	CC-LULCC	SSP1 RCP26
Silene conglomeratica	2080s	CCSM4	8.5	EN	VU	EN	CR	CC-LULCC	SSP1 RCP26
Silene conglomeratica	2020s	Ensemble	4.5	EN	CR	CR	CR	CC-LULCC	SSP1 RCP26
Silene conglomeratica	2050s	Ensemble	4.5	VU	CR	CR	CR	CC-LULCC	SSP1 RCP26
Silene conglomeratica	2080s	Ensemble	4.5	EN	CR	CR	CR	CC-LULCC	SSP1 RCP26
Silene conglomeratica	2020s	Ensemble	8.5	EN	CR	CR	CR	CC-LULCC	SSP1 RCP26
Silene conglomeratica	2050s	Ensemble	8.5	EN	CR	CR	CR	CC-LULCC	SSP1 RCP26
Silene conglomeratica	2080s	Ensemble	8.5	EN	VU	EN	CR	CC-LULCC	SSP1 RCP26
Silene conglomeratica	2020s	HadGEM2	4.5	LC or NT	CR	CR	CR	CC-LULCC	SSP1 RCP26
Silene conglomeratica	2050s	HadGEM2	4.5	EN	CR	CR	CR	CC-LULCC	SSP1 RCP26
Silene conglomeratica	2080s	HadGEM2	4.5	EN	CR	CR	CR	CC-LULCC	SSP1 RCP26
Silene conglomeratica	2020s	HadGEM2	8.5	LC or NT	CR	CR	CR	CC-LULCC	SSP1 RCP26
Silene conglomeratica	2050s	HadGEM2	8.5	CR	EN	CR	CR	CC-LULCC	SSP1 RCP26
Silene conglomeratica	2080s	HadGEM2	8.5	VU	CR	CR	CR	CC-LULCC	SSP1 RCP26
Valeriana crinii subsp. crinii	2020s	CCSM4	4.5	CR	CR	CR	CR	CC-LULCC	SSP1 RCP26
Valeriana crinii subsp. crinii	2050s	CCSM4	4.5	CR	CR	CR	CR	CC-LULCC	SSP1 RCP26
Valeriana crinii subsp. crinii	2080s	CCSM4	4.5	CR	CR	CR	CR	CC-LULCC	SSP1 RCP26
Valeriana crinii subsp. crinii	2020s	CCSM4	8.5	CR	CR	CR	CR	CC-LULCC	SSP1 RCP26
Valeriana crinii subsp. crinii	2050s	CCSM4	8.5	CR	CR	CR	CR	CC-LULCC	SSP1 RCP26
Valeriana crinii subsp. crinii	2080s	CCSM4	8.5	CR	CR	CR	CR	CC-LULCC	SSP1 RCP26
Valeriana crinii subsp. crinii	2020s	Ensemble	4.5	CR	CR	CR	CR	CC-LULCC	SSP1 RCP26
Valeriana crinii subsp. crinii	2050s	Ensemble	4.5	CR	CR	CR	CR	CC-LULCC	SSP1 RCP26
Valeriana crinii subsp. crinii	2080s	Ensemble	4.5	CR	CR	CR	CR	CC-LULCC	SSP1 RCP26
Valeriana crinii subsp. crinii	2020s	Ensemble	8.5	CR	CR	CR	CR	CC-LULCC	SSP1 RCP26
Valeriana crinii subsp. crinii	2050s	Ensemble	8.5	CR	CR	CR	CR	CC-LULCC	SSP1 RCP26
Valeriana crinii subsp. crinii	2080s	Ensemble	8.5	CR	CR	CR	CR	CC-LULCC	SSP1 RCP26
Valeriana crinii subsp. crinii	2020s	HadGEM2	4.5	EN	EN	EN	CR	CC-LULCC	SSP1 RCP26
Valeriana crinii subsp. crinii	2050s	HadGEM2	4.5	EN	EN	EN	CR	CC-LULCC	SSP1 RCP26
Valeriana crinii subsp. crinii	2080s	HadGEM2	4.5	CR	CR	CR	CR	CC-LULCC	SSP1 RCP26
Valeriana crinii subsp. crinii	2020s	HadGEM2	8.5	CR	CR	CR	CR	CC-LULCC	SSP1 RCP26
Valeriana crinii subsp. crinii	2050s	HadGEM2	8.5	CR	CR	CR	CR	CC-LULCC	SSP1 RCP26
Valeriana crinii subsp. crinii	2080s	HadGEM2	8.5	CR	CR	CR	CR	CC-LULCC	SSP1 RCP26
Alchemilla aroanica	2020s	CCSM4	4.5	CR	CR	CR	CR	CC-LULCC	SSP3 RCP70
Alchemilla aroanica	2050s	CCSM4	4.5	CR	CR	CR	CR	CC-LULCC	SSP3 RCP70
Alchemilla aroanica	2080s	CCSM4	4.5	CR	CR	CR	CR	CC-LULCC	SSP3 RCP70
Alchemilla aroanica	2020s	CCSM4	8.5	CR	CR	CR	CR	CC-LULCC	SSP3 RCP70
Alchemilla aroanica	2050s	CCSM4	8.5	CR	CR	CR	CR	CC-LULCC	SSP3 RCP70
Alchemilla aroanica	2080s	CCSM4	8.5	CR	CR	CR	CR	CC-LULCC	SSP3 RCP70
Alchemilla aroanica	2020s	Ensemble	4.5	CR	CR	CR	CR	CC-LULCC	SSP3 RCP70
Alchemilla aroanica	2050s	Ensemble	4.5	CR	CR	CR	CR	CC-LULCC	SSP3 RCP70
Alchemilla aroanica	2080s	Ensemble	4.5	CR	CR	CR	CR	CC-LULCC	SSP3 RCP70
Alchemilla aroanica	2020s	Ensemble	8.5	CR	CR	CR	CR	CC-LULCC	SSP3 RCP70
Alchemilla aroanica	2050s	Ensemble	8.5	CR	CR	CR	CR	CC-LULCC	SSP3 RCP70
Alchemilla aroanica	2080s	Ensemble	8.5	CR	CR	CR	CR	CC-LULCC	SSP3 RCP70
Alchemilla aroanica	2020s	HadGEM2	4.5	CR	CR	CR	CR	CC-LULCC	SSP3 RCP70
Alchemilla aroanica	2050s	HadGEM2	4.5	CR	CR	CR	CR	CC-LULCC	SSP3 RCP70
Alchemilla aroanica	2080s	HadGEM2	4.5	CR	CR	CR	CR	CC-LULCC	SSP3 RCP70
Alchemilla aroanica	2020s	HadGEM2	8.5	CR	CR	CR	CR	CC-LULCC	SSP3 RCP70
Alchemilla aroanica	2050s	HadGEM2	8.5	CR	CR	CR	CR	CC-LULCC	SSP3 RCP70
Alchemilla aroanica	2080s	HadGEM2	8.5	CR	CR	CR	CR	CC-LULCC	SSP3 RCP70
Bolanthus chelmicus subsp. chelmicus	2020s	CCSM4	4.5	EN	EN	EN	CR	CC-LULCC	SSP3 RCP70
Bolanthus chelmicus subsp. chelmicus	2050s	CCSM4	4.5	EN	EN	EN	CR	CC-LULCC	SSP3 RCP70
Bolanthus chelmicus subsp. chelmicus	2080s	CCSM4	4.5	EN	EN	EN	CR	CC-LULCC	SSP3 RCP70
Bolanthus chelmicus subsp. chelmicus	2020s	CCSM4	8.5	EN	EN	EN	CR	CC-LULCC	SSP3 RCP70
Bolanthus chelmicus subsp. chelmicus	2050s	CCSM4	8.5	EN	EN	EN	CR	CC-LULCC	SSP3 RCP70
Bolanthus chelmicus subsp. chelmicus	2080s	CCSM4	8.5	EN	EN	EN	CR	CC-LULCC	SSP3 RCP70
Bolanthus chelmicus subsp. chelmicus	2020s	Ensemble	4.5	EN	EN	EN	CR	CC-LULCC	SSP3 RCP70
Bolanthus chelmicus subsp. chelmicus	2050s	Ensemble	4.5	EN	EN	EN	CR	CC-LULCC	SSP3 RCP70
Bolanthus chelmicus subsp. chelmicus	2080s	Ensemble	4.5	EN	EN	EN	CR	CC-LULCC	SSP3 RCP70
Bolanthus chelmicus subsp. chelmicus	2020s	Ensemble	8.5	EN	EN	EN	CR	CC-LULCC	SSP3 RCP70
Bolanthus chelmicus subsp. chelmicus	2050s	Ensemble	8.5	EN	EN	EN	CR	CC-LULCC	SSP3 RCP70
Bolanthus chelmicus subsp. chelmicus	2080s	Ensemble	8.5	EN	EN	EN	CR	CC-LULCC	SSP3 RCP70
Bolanthus chelmicus subsp. chelmicus	2020s	HadGEM2	4.5	EN	EN	EN	CR	CC-LULCC	SSP3 RCP70
Bolanthus chelmicus subsp. chelmicus	2050s	HadGEM2	4.5	EN	EN	EN	CR	CC-LULCC	SSP3 RCP70
Bolanthus chelmicus subsp. chelmicus	2080s	HadGEM2	4.5	EN	EN	EN	CR	CC-LULCC	SSP3 RCP70
Bolanthus chelmicus subsp. chelmicus	2020s	HadGEM2	8.5	EN	EN	EN	CR	CC-LULCC	SSP3 RCP70
Bolanthus chelmicus subsp. chelmicus	2050s	HadGEM2	8.5	CR	EN	CR	CR	CC-LULCC	SSP3 RCP70
Bolanthus chelmicus subsp. chelmicus	2080s	HadGEM2	8.5	EN	EN	EN	CR	CC-LULCC	SSP3 RCP70
Corydalis blanda subsp. oxelmannii	2020s	CCSM4	4.5	CR	EN	CR	CR	CC-LULCC	SSP3 RCP70
Corydalis blanda subsp. oxelmannii	2050s	CCSM4	4.5	CR	EN	CR	CR	CC-LULCC	SSP3 RCP70
Corydalis blanda subsp. oxelmannii	2080s	CCSM4	4.5	CR	EN	CR	CR	CC-LULCC	SSP3 RCP70
Corydalis blanda subsp. oxelmannii	2020s	CCSM4	8.5	CR	EN	CR	CR	CC-LULCC	SSP3 RCP70
Corydalis blanda subsp. oxelmannii	2050s	CCSM4	8.5	CR	EN	CR	CR	CC-LULCC	SSP3 RCP70
Corydalis blanda subsp. oxelmannii	2080s	CCSM4	8.5	CR	EN	CR	CR	CC-LULCC	SSP3 RCP70
Corydalis blanda subsp. oxelmannii	2020s	Ensemble	4.5	CR	EN	CR	CR	CC-LULCC	SSP3 RCP70
Corydalis blanda subsp. oxelmannii	2050s	Ensemble	4.5	CR	EN	CR	CR	CC-LULCC	SSP3 RCP70
Corydalis blanda subsp. oxelmannii	2080s	Ensemble	4.5	CR	EN	CR	CR	CC-LULCC	SSP3 RCP70
Corydalis blanda subsp. oxelmannii	2020s	Ensemble	8.5	CR	EN	CR	CR	CC-LULCC	SSP3 RCP70
Corydalis blanda subsp. oxelmannii	2050s	Ensemble	8.5	CR	EN	CR	CR	CC-LULCC	SSP3 RCP70
Corydalis blanda subsp. oxelmannii	2080s	Ensemble	8.5	CR	EN	CR	CR	CC-LULCC	SSP3 RCP70
Corydalis blanda subsp. oxelmannii	2020s	HadGEM2	4.5	EN	VU	EN	CR	CC-LULCC	SSP3 RCP70
Corydalis blanda subsp. oxelmannii	2050s	HadGEM2	4.5	EN	VU	EN	CR	CC-LULCC	SSP3 RCP70
Corydalis blanda subsp. oxelmannii	2080s	HadGEM2	4.5	CR	EN	CR	CR	CC-LULCC	SSP3 RCP70
Corydalis blanda subsp. oxelmannii	2020s	HadGEM2	8.5	CR	EN	CR	CR	CC-LULCC	SSP3 RCP70
Corydalis blanda subsp. oxelmannii	2050s	HadGEM2	8.5	CR	EN	CR	CR	CC-LULCC	SSP3 RCP70
Corydalis blanda subsp. oxelmannii	2080s	HadGEM2	8.5	CR	EN	CR	CR	CC-LULCC	SSP3 RCP70
Globularia stygia	2020s	CCSM4	4.5	CR	VU	CR	VU	CC-LULCC	SSP3 RCP70
Globularia stygia	2050s	CCSM4	4.5	CR	VU	CR	VU	CC-LULCC	SSP3 RCP70
Globularia stygia	2080s	CCSM4	4.5	CR	VU	CR	VU	CC-LULCC	SSP3 RCP70
Globularia stygia	2020s	CCSM4	8.5	EN	VU	EN	VU	CC-LULCC	SSP3 RCP70
Globularia stygia	2050s	CCSM4	8.5	CR	VU	CR	VU	CC-LULCC	SSP3 RCP70
Globularia stygia	2080s	CCSM4	8.5	CR	VU	CR	VU	CC-LULCC	SSP3 RCP70
Globularia stygia	2020s	Ensemble	4.5	CR	VU	CR	VU	CC-LULCC	SSP3 RCP70
Globularia stygia	2050s	Ensemble	4.5	CR	VU	CR	VU	CC-LULCC	SSP3 RCP70
Globularia stygia	2080s	Ensemble	4.5	CR	VU	CR	VU	CC-LULCC	SSP3 RCP70
Globularia stygia	2020s	Ensemble	8.5	EN	VU	EN	VU	CC-LULCC	SSP3 RCP70
Globularia stygia	2050s	Ensemble	8.5	CR	VU	CR	VU	CC-LULCC	SSP3 RCP70
Globularia stygia	2080s	Ensemble	8.5	CR	VU	CR	VU	CC-LULCC	SSP3 RCP70
Globularia stygia	2020s	HadGEM2	4.5	EN	VU	EN	VU	CC-LULCC	SSP3 RCP70
Globularia stygia	2050s	HadGEM2	4.5	EN	VU	EN	VU	CC-LULCC	SSP3 RCP70
Globularia stygia	2080s	HadGEM2	4.5	CR	VU	CR	VU	CC-LULCC	SSP3 RCP70
Globularia stygia	2020s	HadGEM2	8.5	CR	VU	CR	VU	CC-LULCC	SSP3 RCP70
Globularia stygia	2050s	HadGEM2	8.5	CR	VU	CR	VU	CC-LULCC	SSP3 RCP70
Globularia stygia	2080s	HadGEM2	8.5	CR	VU	CR	VU	CC-LULCC	SSP3 RCP70
Polygala subuniflora	2020s	CCSM4	4.5	CR	CR	CR	CR	CC-LULCC	SSP3 RCP70
Polygala subuniflora	2050s	CCSM4	4.5	CR	CR	CR	CR	CC-LULCC	SSP3 RCP70
Polygala subuniflora	2080s	CCSM4	4.5	CR	CR	CR	CR	CC-LULCC	SSP3 RCP70
Polygala subuniflora	2020s	CCSM4	8.5	CR	CR	CR	CR	CC-LULCC	SSP3 RCP70
Polygala subuniflora	2050s	CCSM4	8.5	CR	CR	CR	CR	CC-LULCC	SSP3 RCP70
Polygala subuniflora	2080s	CCSM4	8.5	CR	CR	CR	CR	CC-LULCC	SSP3 RCP70
Polygala subuniflora	2020s	Ensemble	4.5	CR	CR	CR	CR	CC-LULCC	SSP3 RCP70
Polygala subuniflora	2050s	Ensemble	4.5	CR	CR	CR	CR	CC-LULCC	SSP3 RCP70
Polygala subuniflora	2080s	Ensemble	4.5	CR	CR	CR	CR	CC-LULCC	SSP3 RCP70
Polygala subuniflora	2020s	Ensemble	8.5	CR	CR	CR	CR	CC-LULCC	SSP3 RCP70
Polygala subuniflora	2050s	Ensemble	8.5	CR	CR	CR	CR	CC-LULCC	SSP3 RCP70
Polygala subuniflora	2080s	Ensemble	8.5	CR	CR	CR	CR	CC-LULCC	SSP3 RCP70
Polygala subuniflora	2020s	HadGEM2	4.5	CR	CR	CR	CR	CC-LULCC	SSP3 RCP70
Polygala subuniflora	2050s	HadGEM2	4.5	CR	CR	CR	CR	CC-LULCC	SSP3 RCP70
Polygala subuniflora	2080s	HadGEM2	4.5	CR	CR	CR	CR	CC-LULCC	SSP3 RCP70
Polygala subuniflora	2020s	HadGEM2	8.5	CR	CR	CR	CR	CC-LULCC	SSP3 RCP70
Polygala subuniflora	2050s	HadGEM2	8.5	CR	CR	CR	CR	CC-LULCC	SSP3 RCP70
Polygala subuniflora	2080s	HadGEM2	8.5	CR	CR	CR	CR	CC-LULCC	SSP3 RCP70
Silene conglomeratica	2020s	CCSM4	4.5	VU	CR	CR	CR	CC-LULCC	SSP3 RCP70
Silene conglomeratica	2050s	CCSM4	4.5	CR	EN	CR	CR	CC-LULCC	SSP3 RCP70
Silene conglomeratica	2080s	CCSM4	4.5	EN	CR	CR	CR	CC-LULCC	SSP3 RCP70
Silene conglomeratica	2020s	CCSM4	8.5	LC or NT	CR	CR	CR	CC-LULCC	SSP3 RCP70
Silene conglomeratica	2050s	CCSM4	8.5	EN	VU	EN	CR	CC-LULCC	SSP3 RCP70
Silene conglomeratica	2080s	CCSM4	8.5	EN	VU	EN	CR	CC-LULCC	SSP3 RCP70
Silene conglomeratica	2020s	Ensemble	4.5	EN	CR	CR	CR	CC-LULCC	SSP3 RCP70
Silene conglomeratica	2050s	Ensemble	4.5	VU	CR	CR	CR	CC-LULCC	SSP3 RCP70
Silene conglomeratica	2080s	Ensemble	4.5	EN	CR	CR	CR	CC-LULCC	SSP3 RCP70
Silene conglomeratica	2020s	Ensemble	8.5	EN	CR	CR	CR	CC-LULCC	SSP3 RCP70
Silene conglomeratica	2050s	Ensemble	8.5	EN	CR	CR	CR	CC-LULCC	SSP3 RCP70
Silene conglomeratica	2080s	Ensemble	8.5	EN	VU	EN	CR	CC-LULCC	SSP3 RCP70
Silene conglomeratica	2020s	HadGEM2	4.5	LC or NT	CR	CR	CR	CC-LULCC	SSP3 RCP70
Silene conglomeratica	2050s	HadGEM2	4.5	EN	CR	CR	CR	CC-LULCC	SSP3 RCP70
Silene conglomeratica	2080s	HadGEM2	4.5	EN	CR	CR	CR	CC-LULCC	SSP3 RCP70
Silene conglomeratica	2020s	HadGEM2	8.5	LC or NT	CR	CR	CR	CC-LULCC	SSP3 RCP70
Silene conglomeratica	2050s	HadGEM2	8.5	CR	EN	CR	CR	CC-LULCC	SSP3 RCP70
Silene conglomeratica	2080s	HadGEM2	8.5	VU	CR	CR	CR	CC-LULCC	SSP3 RCP70
Valeriana crinii subsp. crinii	2020s	CCSM4	4.5	CR	CR	CR	CR	CC-LULCC	SSP3 RCP70
Valeriana crinii subsp. crinii	2050s	CCSM4	4.5	CR	CR	CR	CR	CC-LULCC	SSP3 RCP70
Valeriana crinii subsp. crinii	2080s	CCSM4	4.5	CR	CR	CR	CR	CC-LULCC	SSP3 RCP70
Valeriana crinii subsp. crinii	2020s	CCSM4	8.5	CR	CR	CR	CR	CC-LULCC	SSP3 RCP70
Valeriana crinii subsp. crinii	2050s	CCSM4	8.5	CR	CR	CR	CR	CC-LULCC	SSP3 RCP70
Valeriana crinii subsp. crinii	2080s	CCSM4	8.5	CR	CR	CR	CR	CC-LULCC	SSP3 RCP70
Valeriana crinii subsp. crinii	2020s	Ensemble	4.5	CR	CR	CR	CR	CC-LULCC	SSP3 RCP70
Valeriana crinii subsp. crinii	2050s	Ensemble	4.5	CR	CR	CR	CR	CC-LULCC	SSP3 RCP70
Valeriana crinii subsp. crinii	2080s	Ensemble	4.5	CR	CR	CR	CR	CC-LULCC	SSP3 RCP70
Valeriana crinii subsp. crinii	2020s	Ensemble	8.5	CR	CR	CR	CR	CC-LULCC	SSP3 RCP70
Valeriana crinii subsp. crinii	2050s	Ensemble	8.5	CR	CR	CR	CR	CC-LULCC	SSP3 RCP70
Valeriana crinii subsp. crinii	2080s	Ensemble	8.5	CR	CR	CR	CR	CC-LULCC	SSP3 RCP70
Valeriana crinii subsp. crinii	2020s	HadGEM2	4.5	EN	EN	EN	CR	CC-LULCC	SSP3 RCP70
Valeriana crinii subsp. crinii	2050s	HadGEM2	4.5	EN	EN	EN	CR	CC-LULCC	SSP3 RCP70
Valeriana crinii subsp. crinii	2080s	HadGEM2	4.5	CR	CR	CR	CR	CC-LULCC	SSP3 RCP70
Valeriana crinii subsp. crinii	2020s	HadGEM2	8.5	CR	CR	CR	CR	CC-LULCC	SSP3 RCP70
Valeriana crinii subsp. crinii	2050s	HadGEM2	8.5	CR	CR	CR	CR	CC-LULCC	SSP3 RCP70
Valeriana crinii subsp. crinii	2080s	HadGEM2	8.5	CR	CR	CR	CR	CC-LULCC	SSP3 RCP70
Alchemilla aroanica	2020s	CCSM4	4.5	CR	CR	CR	CR	CC-LULCC	SSP5 RCP85
Alchemilla aroanica	2050s	CCSM4	4.5	CR	CR	CR	CR	CC-LULCC	SSP5 RCP85
Alchemilla aroanica	2080s	CCSM4	4.5	CR	CR	CR	CR	CC-LULCC	SSP5 RCP85
Alchemilla aroanica	2020s	CCSM4	8.5	CR	CR	CR	CR	CC-LULCC	SSP5 RCP85
Alchemilla aroanica	2050s	CCSM4	8.5	CR	CR	CR	CR	CC-LULCC	SSP5 RCP85
Alchemilla aroanica	2080s	CCSM4	8.5	CR	CR	CR	CR	CC-LULCC	SSP5 RCP85
Alchemilla aroanica	2020s	Ensemble	4.5	CR	CR	CR	CR	CC-LULCC	SSP5 RCP85
Alchemilla aroanica	2050s	Ensemble	4.5	CR	CR	CR	CR	CC-LULCC	SSP5 RCP85
Alchemilla aroanica	2080s	Ensemble	4.5	CR	CR	CR	CR	CC-LULCC	SSP5 RCP85
Alchemilla aroanica	2020s	Ensemble	8.5	CR	CR	CR	CR	CC-LULCC	SSP5 RCP85
Alchemilla aroanica	2050s	Ensemble	8.5	CR	CR	CR	CR	CC-LULCC	SSP5 RCP85
Alchemilla aroanica	2080s	Ensemble	8.5	CR	CR	CR	CR	CC-LULCC	SSP5 RCP85
Alchemilla aroanica	2020s	HadGEM2	4.5	CR	CR	CR	CR	CC-LULCC	SSP5 RCP85
Alchemilla aroanica	2050s	HadGEM2	4.5	CR	CR	CR	CR	CC-LULCC	SSP5 RCP85
Alchemilla aroanica	2080s	HadGEM2	4.5	CR	CR	CR	CR	CC-LULCC	SSP5 RCP85
Alchemilla aroanica	2020s	HadGEM2	8.5	CR	CR	CR	CR	CC-LULCC	SSP5 RCP85
Alchemilla aroanica	2050s	HadGEM2	8.5	CR	CR	CR	CR	CC-LULCC	SSP5 RCP85
Alchemilla aroanica	2080s	HadGEM2	8.5	CR	CR	CR	CR	CC-LULCC	SSP5 RCP85
Bolanthus chelmicus subsp. chelmicus	2020s	CCSM4	4.5	EN	EN	EN	CR	CC-LULCC	SSP5 RCP85
Bolanthus chelmicus subsp. chelmicus	2050s	CCSM4	4.5	EN	EN	EN	CR	CC-LULCC	SSP5 RCP85
Bolanthus chelmicus subsp. chelmicus	2080s	CCSM4	4.5	EN	EN	EN	CR	CC-LULCC	SSP5 RCP85
Bolanthus chelmicus subsp. chelmicus	2020s	CCSM4	8.5	EN	EN	EN	CR	CC-LULCC	SSP5 RCP85
Bolanthus chelmicus subsp. chelmicus	2050s	CCSM4	8.5	EN	EN	EN	CR	CC-LULCC	SSP5 RCP85
Bolanthus chelmicus subsp. chelmicus	2080s	CCSM4	8.5	EN	EN	EN	CR	CC-LULCC	SSP5 RCP85
Bolanthus chelmicus subsp. chelmicus	2020s	Ensemble	4.5	EN	EN	EN	CR	CC-LULCC	SSP5 RCP85
Bolanthus chelmicus subsp. chelmicus	2050s	Ensemble	4.5	EN	EN	EN	CR	CC-LULCC	SSP5 RCP85
Bolanthus chelmicus subsp. chelmicus	2080s	Ensemble	4.5	EN	EN	EN	CR	CC-LULCC	SSP5 RCP85
Bolanthus chelmicus subsp. chelmicus	2020s	Ensemble	8.5	EN	EN	EN	CR	CC-LULCC	SSP5 RCP85
Bolanthus chelmicus subsp. chelmicus	2050s	Ensemble	8.5	EN	EN	EN	CR	CC-LULCC	SSP5 RCP85
Bolanthus chelmicus subsp. chelmicus	2080s	Ensemble	8.5	EN	EN	EN	CR	CC-LULCC	SSP5 RCP85
Bolanthus chelmicus subsp. chelmicus	2020s	HadGEM2	4.5	EN	EN	EN	CR	CC-LULCC	SSP5 RCP85
Bolanthus chelmicus subsp. chelmicus	2050s	HadGEM2	4.5	EN	EN	EN	CR	CC-LULCC	SSP5 RCP85
Bolanthus chelmicus subsp. chelmicus	2080s	HadGEM2	4.5	EN	EN	EN	CR	CC-LULCC	SSP5 RCP85
Bolanthus chelmicus subsp. chelmicus	2020s	HadGEM2	8.5	EN	EN	EN	CR	CC-LULCC	SSP5 RCP85
Bolanthus chelmicus subsp. chelmicus	2050s	HadGEM2	8.5	CR	EN	CR	CR	CC-LULCC	SSP5 RCP85
Bolanthus chelmicus subsp. chelmicus	2080s	HadGEM2	8.5	EN	EN	EN	CR	CC-LULCC	SSP5 RCP85
Corydalis blanda subsp. oxelmannii	2020s	CCSM4	4.5	CR	EN	CR	CR	CC-LULCC	SSP5 RCP85
Corydalis blanda subsp. oxelmannii	2050s	CCSM4	4.5	CR	EN	CR	CR	CC-LULCC	SSP5 RCP85
Corydalis blanda subsp. oxelmannii	2080s	CCSM4	4.5	CR	EN	CR	CR	CC-LULCC	SSP5 RCP85
Corydalis blanda subsp. oxelmannii	2020s	CCSM4	8.5	CR	EN	CR	CR	CC-LULCC	SSP5 RCP85
Corydalis blanda subsp. oxelmannii	2050s	CCSM4	8.5	CR	EN	CR	CR	CC-LULCC	SSP5 RCP85
Corydalis blanda subsp. oxelmannii	2080s	CCSM4	8.5	CR	EN	CR	CR	CC-LULCC	SSP5 RCP85
Corydalis blanda subsp. oxelmannii	2020s	Ensemble	4.5	CR	EN	CR	CR	CC-LULCC	SSP5 RCP85
Corydalis blanda subsp. oxelmannii	2050s	Ensemble	4.5	CR	EN	CR	CR	CC-LULCC	SSP5 RCP85
Corydalis blanda subsp. oxelmannii	2080s	Ensemble	4.5	CR	EN	CR	CR	CC-LULCC	SSP5 RCP85
Corydalis blanda subsp. oxelmannii	2020s	Ensemble	8.5	CR	EN	CR	CR	CC-LULCC	SSP5 RCP85
Corydalis blanda subsp. oxelmannii	2050s	Ensemble	8.5	CR	EN	CR	CR	CC-LULCC	SSP5 RCP85
Corydalis blanda subsp. oxelmannii	2080s	Ensemble	8.5	CR	EN	CR	CR	CC-LULCC	SSP5 RCP85
Corydalis blanda subsp. oxelmannii	2020s	HadGEM2	4.5	EN	VU	EN	CR	CC-LULCC	SSP5 RCP85
Corydalis blanda subsp. oxelmannii	2050s	HadGEM2	4.5	EN	VU	EN	CR	CC-LULCC	SSP5 RCP85
Corydalis blanda subsp. oxelmannii	2080s	HadGEM2	4.5	CR	EN	CR	CR	CC-LULCC	SSP5 RCP85
Corydalis blanda subsp. oxelmannii	2020s	HadGEM2	8.5	CR	EN	CR	CR	CC-LULCC	SSP5 RCP85
Corydalis blanda subsp. oxelmannii	2050s	HadGEM2	8.5	CR	EN	CR	CR	CC-LULCC	SSP5 RCP85
Corydalis blanda subsp. oxelmannii	2080s	HadGEM2	8.5	CR	EN	CR	CR	CC-LULCC	SSP5 RCP85
Globularia stygia	2020s	CCSM4	4.5	CR	VU	CR	VU	CC-LULCC	SSP5 RCP85
Globularia stygia	2050s	CCSM4	4.5	CR	VU	CR	VU	CC-LULCC	SSP5 RCP85
Globularia stygia	2080s	CCSM4	4.5	CR	VU	CR	VU	CC-LULCC	SSP5 RCP85
Globularia stygia	2020s	CCSM4	8.5	EN	VU	EN	VU	CC-LULCC	SSP5 RCP85
Globularia stygia	2050s	CCSM4	8.5	CR	VU	CR	VU	CC-LULCC	SSP5 RCP85
Globularia stygia	2080s	CCSM4	8.5	CR	VU	CR	VU	CC-LULCC	SSP5 RCP85
Globularia stygia	2020s	Ensemble	4.5	CR	VU	CR	VU	CC-LULCC	SSP5 RCP85
Globularia stygia	2050s	Ensemble	4.5	CR	VU	CR	VU	CC-LULCC	SSP5 RCP85
Globularia stygia	2080s	Ensemble	4.5	CR	VU	CR	VU	CC-LULCC	SSP5 RCP85
Globularia stygia	2020s	Ensemble	8.5	EN	VU	EN	VU	CC-LULCC	SSP5 RCP85
Globularia stygia	2050s	Ensemble	8.5	CR	VU	CR	VU	CC-LULCC	SSP5 RCP85
Globularia stygia	2080s	Ensemble	8.5	CR	VU	CR	VU	CC-LULCC	SSP5 RCP85
Globularia stygia	2020s	HadGEM2	4.5	EN	VU	EN	VU	CC-LULCC	SSP5 RCP85
Globularia stygia	2050s	HadGEM2	4.5	EN	VU	EN	VU	CC-LULCC	SSP5 RCP85
Globularia stygia	2080s	HadGEM2	4.5	CR	VU	CR	VU	CC-LULCC	SSP5 RCP85
Globularia stygia	2020s	HadGEM2	8.5	CR	VU	CR	VU	CC-LULCC	SSP5 RCP85
Globularia stygia	2050s	HadGEM2	8.5	CR	VU	CR	VU	CC-LULCC	SSP5 RCP85
Globularia stygia	2080s	HadGEM2	8.5	CR	VU	CR	VU	CC-LULCC	SSP5 RCP85
Polygala subuniflora	2020s	CCSM4	4.5	CR	CR	CR	CR	CC-LULCC	SSP5 RCP85
Polygala subuniflora	2050s	CCSM4	4.5	CR	CR	CR	CR	CC-LULCC	SSP5 RCP85
Polygala subuniflora	2080s	CCSM4	4.5	CR	CR	CR	CR	CC-LULCC	SSP5 RCP85
Polygala subuniflora	2020s	CCSM4	8.5	CR	CR	CR	CR	CC-LULCC	SSP5 RCP85
Polygala subuniflora	2050s	CCSM4	8.5	CR	CR	CR	CR	CC-LULCC	SSP5 RCP85
Polygala subuniflora	2080s	CCSM4	8.5	CR	CR	CR	CR	CC-LULCC	SSP5 RCP85
Polygala subuniflora	2020s	Ensemble	4.5	CR	CR	CR	CR	CC-LULCC	SSP5 RCP85
Polygala subuniflora	2050s	Ensemble	4.5	CR	CR	CR	CR	CC-LULCC	SSP5 RCP85
Polygala subuniflora	2080s	Ensemble	4.5	CR	CR	CR	CR	CC-LULCC	SSP5 RCP85
Polygala subuniflora	2020s	Ensemble	8.5	CR	CR	CR	CR	CC-LULCC	SSP5 RCP85
Polygala subuniflora	2050s	Ensemble	8.5	CR	CR	CR	CR	CC-LULCC	SSP5 RCP85
Polygala subuniflora	2080s	Ensemble	8.5	CR	CR	CR	CR	CC-LULCC	SSP5 RCP85
Polygala subuniflora	2020s	HadGEM2	4.5	CR	CR	CR	CR	CC-LULCC	SSP5 RCP85
Polygala subuniflora	2050s	HadGEM2	4.5	CR	CR	CR	CR	CC-LULCC	SSP5 RCP85
Polygala subuniflora	2080s	HadGEM2	4.5	CR	CR	CR	CR	CC-LULCC	SSP5 RCP85
Polygala subuniflora	2020s	HadGEM2	8.5	CR	CR	CR	CR	CC-LULCC	SSP5 RCP85
Polygala subuniflora	2050s	HadGEM2	8.5	CR	CR	CR	CR	CC-LULCC	SSP5 RCP85
Polygala subuniflora	2080s	HadGEM2	8.5	CR	CR	CR	CR	CC-LULCC	SSP5 RCP85
Silene conglomeratica	2020s	CCSM4	4.5	VU	CR	CR	CR	CC-LULCC	SSP5 RCP85
Silene conglomeratica	2050s	CCSM4	4.5	CR	EN	CR	CR	CC-LULCC	SSP5 RCP85
Silene conglomeratica	2080s	CCSM4	4.5	EN	CR	CR	CR	CC-LULCC	SSP5 RCP85
Silene conglomeratica	2020s	CCSM4	8.5	LC or NT	CR	CR	CR	CC-LULCC	SSP5 RCP85
Silene conglomeratica	2050s	CCSM4	8.5	EN	VU	EN	CR	CC-LULCC	SSP5 RCP85
Silene conglomeratica	2080s	CCSM4	8.5	EN	VU	EN	CR	CC-LULCC	SSP5 RCP85
Silene conglomeratica	2020s	Ensemble	4.5	EN	CR	CR	CR	CC-LULCC	SSP5 RCP85
Silene conglomeratica	2050s	Ensemble	4.5	VU	CR	CR	CR	CC-LULCC	SSP5 RCP85
Silene conglomeratica	2080s	Ensemble	4.5	EN	CR	CR	CR	CC-LULCC	SSP5 RCP85
Silene conglomeratica	2020s	Ensemble	8.5	EN	CR	CR	CR	CC-LULCC	SSP5 RCP85
Silene conglomeratica	2050s	Ensemble	8.5	EN	CR	CR	CR	CC-LULCC	SSP5 RCP85
Silene conglomeratica	2080s	Ensemble	8.5	EN	VU	EN	CR	CC-LULCC	SSP5 RCP85
Silene conglomeratica	2020s	HadGEM2	4.5	LC or NT	CR	CR	CR	CC-LULCC	SSP5 RCP85
Silene conglomeratica	2050s	HadGEM2	4.5	EN	CR	CR	CR	CC-LULCC	SSP5 RCP85
Silene conglomeratica	2080s	HadGEM2	4.5	EN	CR	CR	CR	CC-LULCC	SSP5 RCP85
Silene conglomeratica	2020s	HadGEM2	8.5	LC or NT	CR	CR	CR	CC-LULCC	SSP5 RCP85
Silene conglomeratica	2050s	HadGEM2	8.5	CR	EN	CR	CR	CC-LULCC	SSP5 RCP85
Silene conglomeratica	2080s	HadGEM2	8.5	VU	CR	CR	CR	CC-LULCC	SSP5 RCP85
Valeriana crinii subsp. crinii	2020s	CCSM4	4.5	CR	CR	CR	CR	CC-LULCC	SSP5 RCP85
Valeriana crinii subsp. crinii	2050s	CCSM4	4.5	CR	CR	CR	CR	CC-LULCC	SSP5 RCP85
Valeriana crinii subsp. crinii	2080s	CCSM4	4.5	CR	CR	CR	CR	CC-LULCC	SSP5 RCP85
Valeriana crinii subsp. crinii	2020s	CCSM4	8.5	CR	CR	CR	CR	CC-LULCC	SSP5 RCP85
Valeriana crinii subsp. crinii	2050s	CCSM4	8.5	CR	CR	CR	CR	CC-LULCC	SSP5 RCP85
Valeriana crinii subsp. crinii	2080s	CCSM4	8.5	CR	CR	CR	CR	CC-LULCC	SSP5 RCP85
Valeriana crinii subsp. crinii	2020s	Ensemble	4.5	CR	CR	CR	CR	CC-LULCC	SSP5 RCP85
Valeriana crinii subsp. crinii	2050s	Ensemble	4.5	CR	CR	CR	CR	CC-LULCC	SSP5 RCP85
Valeriana crinii subsp. crinii	2080s	Ensemble	4.5	CR	CR	CR	CR	CC-LULCC	SSP5 RCP85
Valeriana crinii subsp. crinii	2020s	Ensemble	8.5	CR	CR	CR	CR	CC-LULCC	SSP5 RCP85
Valeriana crinii subsp. crinii	2050s	Ensemble	8.5	CR	CR	CR	CR	CC-LULCC	SSP5 RCP85
Valeriana crinii subsp. crinii	2080s	Ensemble	8.5	CR	CR	CR	CR	CC-LULCC	SSP5 RCP85
Valeriana crinii subsp. crinii	2020s	HadGEM2	4.5	EN	EN	EN	CR	CC-LULCC	SSP5 RCP85
Valeriana crinii subsp. crinii	2050s	HadGEM2	4.5	EN	EN	EN	CR	CC-LULCC	SSP5 RCP85
Valeriana crinii subsp. crinii	2080s	HadGEM2	4.5	CR	CR	CR	CR	CC-LULCC	SSP5 RCP85
Valeriana crinii subsp. crinii	2020s	HadGEM2	8.5	CR	CR	CR	CR	CC-LULCC	SSP5 RCP85
Valeriana crinii subsp. crinii	2050s	HadGEM2	8.5	CR	CR	CR	CR	CC-LULCC	SSP5 RCP85
Valeriana crinii subsp. crinii	2080s	HadGEM2	8.5	CR	CR	CR	CR	CC-LULCC	SSP5 RCP85
